# Supplementary material for: Tris[bis­(2-methyl­prop­yl)dithio­phosphinato]bis­muth(III)
Source: Acta Crystallogr Sect E Struct Rep Online. 2010 May 8;66(Pt 6):m605. doi: 10.1107/S1600536810015618 (PMC2979605; doi:10.1107/S1600536810015618)
Supplement: Supplementary file 2 [file e-66-0m605-Isup2.hkl]

#
# h,k,l, Fc-squared, Fo-squared, sigma(Fo-squared) and status flag
#
data_I
_shelx_title ' s3284 in P2(1)/n'
_shelx_refln_list_code          4
_shelx_F_calc_maximum      481.25
_exptl_crystal_F_000      1688.00
_reflns_d_resolution_high  0.8401
 
loop_
 _symmetry_equiv_pos_as_xyz
 'x, y, z'
 '-x, y+1/2, -z+1/2'
 '-x, -y, -z'
 'x, -y-1/2, z-1/2'
 
_cell_length_a    13.9535
_cell_length_b    10.8719
_cell_length_c    27.6480
_cell_angle_alpha  90.000
_cell_angle_beta  119.312
_cell_angle_gamma  90.000
 
_shelx_F_squared_multiplier     1.000
 
loop_
 _refln_index_h
 _refln_index_k
 _refln_index_l
 _refln_F_squared_calc
 _refln_F_squared_meas
 _refln_F_squared_sigma
 _refln_observed_status
   2   0   0    15050.03    16011.64    440.54 o
   3   0   0    29518.84    32979.84    857.63 o
   4   0   0       73.88      206.56    105.72 o
   5   0   0    32973.00    35212.27    989.70 o
   6   0   0    37533.38    37968.96   1099.41 o
   7   0   0    15675.06    16172.50    626.56 o
   8   0   0    13282.20    14001.11    599.02 o
   9   0   0     1435.63     1646.69    273.68 o
  10   0   0      511.73      492.66    295.84 o
  11   0   0      332.11       96.92    291.31 o
  12   0   0     5833.39     6837.39    833.46 o
  13   0   0     4172.10     4683.48    778.29 o
  14   0   0    11582.37    12278.07   1196.86 o
   1   1   0    28323.04    27470.18   2115.05 o
   2   1   0     1103.09     1314.63     91.76 o
   3   1   0    52103.77    54267.81   1087.32 o
   4   1   0    89224.45    88272.70   1505.09 o
   5   1   0   114575.81   118715.33   2421.72 o
   6   1   0    33795.66    35481.43    796.50 o
   7   1   0       37.24      -38.54    116.23 o
   8   1   0    16033.77    16350.63    467.70 o
   9   1   0    20517.06    19831.91    557.38 o
  10   1   0    21325.04    21142.65    688.28 o
  11   1   0    33025.93    34069.71   1023.72 o
  12   1   0    10805.40    10690.22    626.25 o
  13   1   0      412.35      983.46    409.16 o
  14   1   0       11.51     -535.53    535.53 o
   0   2   0   231604.75   236877.25   7909.41 o
   1   2   0   107757.69   115765.15   1746.74 o
   2   2   0    16093.59    16041.50    398.22 o
   3   2   0     1382.38     1541.57    129.88 o
   4   2   0    16237.23    17086.99    453.05 o
   5   2   0    39238.63    39772.74    903.59 o
   6   2   0    14290.60    14577.00    398.82 o
   7   2   0    37491.34    36703.27    786.50 o
   8   2   0    22398.82    21895.58    568.25 o
   9   2   0     3021.95     3237.17    273.14 o
  10   2   0     2643.07     2732.01    310.74 o
  11   2   0     1427.94     1976.40    619.75 o
  12   2   0     2218.76     3192.51    364.05 o
  13   2   0     9465.60    10815.11   2103.76 o
  14   2   0    11920.68    12561.77   1226.29 o
   1   3   0      795.29      816.27     72.60 o
   2   3   0     8269.49     8369.79    253.34 o
   3   3   0    53012.50    50939.95   1080.51 o
   4   3   0    60903.11    61707.35   1296.67 o
   5   3   0    33463.03    32705.71    795.57 o
   6   3   0    25950.65    26106.00    898.19 o
   7   3   0    21793.82    21425.23    544.43 o
   8   3   0      795.13      851.31    206.23 o
   9   3   0     5734.60     5276.40    463.47 o
  10   3   0     2101.01     2248.36    321.99 o
  11   3   0     6744.69     8913.54    654.25 o
  12   3   0     6222.46     6729.57    473.28 o
  13   3   0     1084.70     1258.77    738.08 o
  14   3   0       41.66       62.96    408.16 o
   0   4   0    27314.04    28887.15    722.81 o
   1   4   0     4447.14     4262.01    158.92 o
   2   4   0    13085.16    13489.30    278.59 o
   3   4   0     1399.95     1186.49    241.72 o
   4   4   0     2006.02     1707.99    184.87 o
   5   4   0     2339.80     2309.32    196.32 o
   6   4   0     2304.55     2210.75    206.23 o
   7   4   0     9275.42     8883.23    461.58 o
   8   4   0    19649.89    19779.70    672.69 o
   9   4   0     8596.49     9199.41    470.90 o
  10   4   0     6542.83     7286.25    446.24 o
  11   4   0      796.14      659.05    292.57 o
  12   4   0      812.42     1095.33    366.42 o
  13   4   0     1537.01     2061.06    629.69 o
   1   5   0     1974.55     2074.47    150.98 o
   2   5   0      768.82      687.76    110.94 o
   3   5   0     5668.50     5492.63    218.73 o
   4   5   0    14170.67    13647.15    465.72 o
   5   5   0     2061.87     2062.53    207.27 o
   6   5   0      504.89      563.78    160.93 o
   7   5   0        3.03     -231.01    231.01 o
   8   5   0      177.29      300.92    293.23 o
   9   5   0      169.48      -41.39    226.22 o
  10   5   0     4080.17     3884.73    369.34 o
  11   5   0     3587.37     2343.90    436.18 o
  12   5   0      111.62     -283.80    333.32 o
  13   5   0      499.85      420.77    404.92 o
   0   6   0     2311.22     2125.54    256.63 o
   1   6   0     7132.51     7082.81    252.57 o
   2   6   0     6393.65     6578.19    237.97 o
   3   6   0    17992.54    17904.54    438.37 o
   4   6   0     9096.42     9195.92    300.43 o
   5   6   0        4.75      -91.70    160.31 o
   6   6   0     2345.53     2023.26    728.27 o
   7   6   0      100.53      435.13    289.99 o
   8   6   0      351.05      125.98    321.47 o
   9   6   0     1645.02     1781.68    402.16 o
  10   6   0     1101.52      902.19    392.05 o
  11   6   0     1997.91     1527.02   1138.13 o
  12   6   0      623.75     1139.51    432.57 o
   1   7   0       22.04      270.40    116.87 o
   2   7   0     4936.32     4986.33    222.54 o
   3   7   0     3261.50     3418.72    240.42 o
   4   7   0      381.45      369.55    140.80 o
   5   7   0      570.50      797.83    301.42 o
   6   7   0      960.31      501.19    320.52 o
   7   7   0      281.19      267.28    296.82 o
   8   7   0      686.05     1297.84    367.06 o
   9   7   0     1370.08     1203.68    367.89 o
  10   7   0     1157.81     1169.82    372.65 o
  11   7   0     1402.64     1354.92    422.04 o
  12   7   0     1727.94     2462.44    508.00 o
   0   8   0    19825.31    19061.11    681.23 o
   1   8   0     3789.51     3730.63    222.19 o
   2   8   0      194.96      489.69    177.34 o
   3   8   0      431.97      823.61    184.94 o
   4   8   0      115.20      -20.41    283.38 o
   5   8   0     1042.64     1432.75    367.62 o
   6   8   0      210.90      442.67    346.30 o
   7   8   0      807.23      770.68    352.39 o
   8   8   0      165.37      -35.50    728.88 o
   9   8   0     1314.10     1250.65    417.22 o
  10   8   0     1769.62     1719.89    462.56 o
  11   8   0      233.09     -403.98    403.98 o
   1   9   0     1488.65     1713.40    259.84 o
   2   9   0      164.28      414.06    186.67 o
   3   9   0      618.55      494.34    210.71 o
   4   9   0     7819.51     7145.18    582.57 o
   5   9   0     3238.03     3574.71    464.62 o
   6   9   0      205.90      587.04    625.53 o
   7   9   0       18.64      233.80    367.20 o
   8   9   0     2604.47     2359.48    444.20 o
   9   9   0     3951.26     4073.72    557.05 o
  10   9   0     7336.59     7469.43    697.80 o
   0  10   0     7267.03     7093.35    578.50 o
   1  10   0     4733.72     5255.95    362.39 o
   2  10   0     4247.48     4193.63    337.97 o
   3  10   0      159.71      521.89    276.65 o
   4  10   0     3816.08     4223.13    680.70 o
   5  10   0     6369.85     6411.11   1184.23 o
   6  10   0     1705.68      889.61    413.53 o
   7  10   0     4795.99     4959.32    730.97 o
   8  10   0     5663.20     5341.56    644.81 o
   9  10   0     1277.83     1673.74    698.72 o
   1  11   0      830.31     1012.52    323.90 o
   2  11   0     7143.15     6909.02    823.08 o
   3  11   0    21310.27    21771.85   1096.54 o
   4  11   0    17566.41    16843.98    976.03 o
   5  11   0     3260.68     2605.01    488.12 o
   6  11   0     1578.59      991.67    390.77 o
   7  11   0      361.93     -367.11    488.21 o
   0  12   0     8620.89    10412.03   1110.06 o
   1  12   0     4943.07     5808.57    477.09 o
   2  12   0     2248.71     2847.92    480.71 o
   3  12   0      123.93      361.56    403.39 o
   4  12   0     6096.99     6202.18    660.31 o
   5  12   0    12747.43    12948.20    932.76 o
 -14   1   1      297.67      604.72    429.31 o
 -13   1   1      527.25      154.61    354.08 o
 -12   1   1      241.23      431.24    269.87 o
 -11   1   1     4971.10     5014.51    471.91 o
 -10   1   1     8967.51     9820.54    397.38 o
  -9   1   1     1946.73     1867.82    217.88 o
  -8   1   1      792.48      987.10    165.74 o
  -7   1   1      247.01      350.41    139.09 o
  -6   1   1      605.44      524.80    132.27 o
  -5   1   1      781.13      455.25     99.50 o
  -4   1   1    26065.60    27338.58    541.36 o
  -3   1   1     6809.17     7076.23    215.04 o
  -2   1   1      910.05      942.07     74.67 o
  -1   1   1     3427.21     3472.45    142.27 o
   0   1   1     1325.31     1425.20     54.11 o
   1   1   1      474.10      453.15    102.60 o
   2   1   1      222.80      288.81     72.81 o
   3   1   1    14328.65    14591.57    324.83 o
   4   1   1     1508.04     1770.01    167.87 o
   5   1   1      330.51      441.57    127.97 o
   6   1   1     2120.66     2025.46    281.49 o
   7   1   1     4123.84     4164.22    226.48 o
   8   1   1      242.89      268.77    138.84 o
   9   1   1       43.23      154.47    150.15 o
  10   1   1     2285.52     2353.00    270.41 o
  11   1   1     4256.98     4442.71    331.31 o
  12   1   1      353.17       95.29    273.40 o
  13   1   1     1508.62      411.46    494.09 o
  14   1   1     4696.43     7507.79   1000.20 o
 -14   2   1     4170.50     4730.56    880.30 o
 -13   2   1     3373.70     3070.92    370.33 o
 -12   2   1     5758.03     6165.65    559.03 o
 -11   2   1     2026.34     2476.10    316.95 o
 -10   2   1     1604.85     1399.19    261.99 o
  -9   2   1     7139.39     7187.77    489.34 o
  -8   2   1     3532.60     3699.26    219.18 o
  -7   2   1      238.81      374.77    123.01 o
  -6   2   1     1582.10     1595.62    152.15 o
  -5   2   1    13174.71    14020.45    493.62 o
  -4   2   1     3834.26     4382.68    189.61 o
  -3   2   1    29639.92    33264.16    860.48 o
  -2   2   1     4247.21     4409.52    168.52 o
  -1   2   1     9335.98     9994.52    291.16 o
   0   2   1    56550.07    60135.34    820.20 o
   1   2   1    29117.24    28879.33    902.63 o
   2   2   1    21816.83    21656.77    507.21 o
   3   2   1    39729.21    39666.91   1447.55 o
   4   2   1     3936.83     4004.54    207.09 o
   5   2   1       72.36      -15.35    113.94 o
   6   2   1      870.03     1233.23    148.21 o
   7   2   1      444.30      506.80    149.64 o
   8   2   1     7599.78     7108.70    415.90 o
   9   2   1    12096.12    11803.63    424.20 o
  10   2   1     9001.79     8596.57    385.86 o
  11   2   1       44.31      -79.39    253.12 o
  12   2   1      838.62      733.66    310.02 o
  13   2   1      156.48      676.74    381.68 o
  14   2   1      771.06      922.47    698.84 o
 -14   3   1      374.40      631.76    384.49 o
 -13   3   1     1541.38     1146.50    372.75 o
 -12   3   1      654.48      516.42    282.75 o
 -11   3   1     8781.14     8681.16    501.63 o
 -10   3   1    16285.71    16330.51   1076.19 o
  -9   3   1    19297.00    19257.07    714.56 o
  -8   3   1     9175.13     8282.95    318.89 o
  -7   3   1     1025.93      903.46    139.71 o
  -6   3   1      658.46      650.62    147.22 o
  -5   3   1     4825.06     4743.24    243.58 o
  -4   3   1    49214.22    47520.53   1028.55 o
  -3   3   1    54794.20    56864.73   1175.61 o
  -2   3   1     8332.12     8779.82    238.00 o
  -1   3   1     4921.95     4904.65    146.37 o
   0   3   1      388.06      364.65     63.64 o
   1   3   1      737.82      671.86    100.56 o
   2   3   1     1892.92     1919.56    129.35 o
   3   3   1    29261.36    27968.15    853.60 o
   4   3   1    31160.71    30759.97    748.73 o
   5   3   1     6538.06     6308.31    294.91 o
   6   3   1    10257.24    10228.21    761.31 o
   7   3   1     9400.42     9214.89    331.12 o
   8   3   1      467.12      707.35    167.16 o
   9   3   1      298.19      123.70    203.45 o
  10   3   1     1077.86     1246.26    284.79 o
  11   3   1     6188.97     6820.17    594.36 o
  12   3   1     4040.62     3555.96    475.07 o
  13   3   1     4358.07     5036.58    561.85 o
 -14   4   1     8134.77     9215.06    747.20 o
 -13   4   1    15511.58    14350.73    878.11 o
 -12   4   1    12761.46    12514.44    625.89 o
 -11   4   1     1057.20      521.66    314.91 o
 -10   4   1      347.78      450.25    244.74 o
  -9   4   1     1324.85     1124.65    228.08 o
  -8   4   1    10601.10    10935.56    765.79 o
  -7   4   1    24127.57    25250.73    708.69 o
  -6   4   1    14747.46    14028.54    465.23 o
  -5   4   1    30851.43    30415.48    765.36 o
  -4   4   1    77491.71    82889.58   1707.13 o
  -3   4   1     7866.28     7831.86    297.86 o
  -2   4   1      310.80      317.42     87.98 o
  -1   4   1     2404.98     2276.95    124.34 o
   0   4   1     8784.27     8620.09    350.09 o
   1   4   1    40098.21    40291.91    616.98 o
   2   4   1    43764.88    43493.63    712.96 o
   3   4   1    22002.34    21588.17    589.96 o
   4   4   1      256.39      326.49    140.18 o
   5   4   1     1867.98     1931.46    193.28 o
   6   4   1     1325.30     1352.23    180.34 o
   7   4   1    14090.27    13817.10    872.12 o
   8   4   1    36458.09    35579.54    992.16 o
   9   4   1    17440.37    17206.85    645.81 o
  10   4   1     5184.04     5511.30    408.83 o
  11   4   1      507.98      579.16    344.86 o
  12   4   1     1422.40     2173.63    455.04 o
  13   4   1     6185.81     7588.19    671.39 o
 -13   5   1      749.37     1052.09    441.80 o
 -12   5   1     1718.41     2148.99    452.56 o
 -11   5   1    11820.37    11537.22    587.81 o
 -10   5   1    20262.64    18310.70    728.92 o
  -9   5   1    30964.26    28194.94   1636.03 o
  -8   5   1    27215.16    26910.70   1071.18 o
  -7   5   1     4207.53     4355.14    416.09 o
  -6   5   1      303.76      -37.39    143.47 o
  -5   5   1     1969.63     1894.77    203.05 o
  -4   5   1    37034.26    37395.95    793.57 o
  -3   5   1    34768.61    34214.78   1056.27 o
  -2   5   1    38677.90    39204.84    718.95 o
  -1   5   1    22874.29    22305.12    487.15 o
   0   5   1     4776.18     4942.58    234.85 o
   1   5   1     1309.09     1317.36    136.50 o
   2   5   1     6651.34     6935.64    212.25 o
   3   5   1    45795.44    46238.54    939.83 o
   4   5   1    90202.82    90473.51   1903.73 o
   5   5   1    39788.87    38520.77   1887.74 o
   6   5   1    43884.84    39576.36   2061.88 o
   7   5   1    19890.22    18050.38   1020.43 o
   8   5   1      144.03      -23.55    277.65 o
   9   5   1     3293.04     3888.44    337.35 o
  10   5   1     2410.58     3257.99    452.89 o
  11   5   1     9319.62    10597.49   1056.72 o
  12   5   1     7785.29     8194.58   1160.69 o
  13   5   1     3994.50     3595.10    540.96 o
 -13   6   1     6366.44     6243.91    657.10 o
 -12   6   1     7277.96     7419.21    653.67 o
 -11   6   1     1238.57      914.57    354.73 o
 -10   6   1       30.61     -135.74    285.37 o
  -9   6   1      494.61      752.96    711.84 o
  -8   6   1     6635.96     6912.82    547.19 o
  -7   6   1    17248.84    16686.26    818.66 o
  -6   6   1    21316.92    21305.16    899.41 o
  -5   6   1    58907.95    58024.39   1170.52 o
  -4   6   1    26193.29    25238.30    556.98 o
  -3   6   1     1398.67     1525.22    171.80 o
  -2   6   1     1031.86     1086.23    131.42 o
  -1   6   1    17674.81    16538.33    393.97 o
   0   6   1    86111.70    84538.49   1318.39 o
   1   6   1   109731.52   110591.60   1666.07 o
   2   6   1    33954.62    34080.45    638.02 o
   3   6   1    26736.42    24813.38    516.85 o
   4   6   1     3431.71     3165.45    297.23 o
   5   6   1     1337.32     1474.31    216.78 o
   6   6   1     5993.69     6176.10    488.36 o
   7   6   1    28983.37    29876.29   2685.28 o
   8   6   1    25862.00    25651.57   1096.26 o
   9   6   1    18443.67    18416.39    931.34 o
  10   6   1    18409.36    18326.37   1001.80 o
  11   6   1     2209.85     2464.89    536.15 o
  12   6   1     1497.54     1632.47    446.72 o
 -12   7   1     1568.77     1023.73    408.18 o
 -11   7   1    15260.77    15532.29    936.46 o
 -10   7   1    16927.40    16766.45    923.82 o
  -9   7   1    18231.28    17118.31    946.14 o
  -8   7   1    16187.16    16575.72    875.53 o
  -7   7   1     2563.81     2109.36    380.00 o
  -6   7   1        0.52      523.03    309.30 o
  -5   7   1     8661.38     8282.40    429.62 o
  -4   7   1    32084.93    31307.90    764.67 o
  -3   7   1    14622.01    14117.82    413.16 o
  -2   7   1    28715.07    27620.92    582.19 o
  -1   7   1    74009.85    71376.50   1679.08 o
   0   7   1    28853.07    29455.04    605.78 o
   1   7   1      710.28      833.78    134.56 o
   2   7   1      460.04      746.45    126.52 o
   3   7   1     1855.46     1678.28    166.59 o
   4   7   1    34658.81    33873.91    817.15 o
   5   7   1    33545.50    33058.41    819.77 o
   6   7   1    21645.72    21732.67    986.23 o
   7   7   1      454.32      205.17    307.59 o
   8   7   1     5685.49     6002.92   1594.83 o
   9   7   1     4967.45     5322.66    567.61 o
  10   7   1    12943.55    10978.71    775.73 o
  11   7   1    20710.57    20392.12   1091.36 o
 -11   8   1      866.10     1239.94    442.20 o
 -10   8   1      693.90      443.17    348.60 o
  -9   8   1      631.01      580.94    387.08 o
  -8   8   1     4756.29     5311.76   1365.81 o
  -7   8   1    17603.52    16015.69    871.09 o
  -6   8   1    15857.02    16187.89   1540.40 o
  -5   8   1    22551.02    21109.85   1177.37 o
  -4   8   1    16940.23    16995.85    841.33 o
  -3   8   1      656.34      516.02    177.07 o
  -2   8   1      122.20      159.05    143.94 o
  -1   8   1    15059.25    14673.41    490.64 o
   0   8   1    59999.04    59712.71   1054.25 o
   1   8   1    36502.93    36848.21    802.79 o
   2   8   1     8702.11     7997.48    340.95 o
   3   8   1    10417.05    10505.44    597.61 o
   4   8   1     2539.01     2088.35    233.34 o
   5   8   1      151.83      134.87    314.61 o
   6   8   1     3186.41     3363.48    452.59 o
   7   8   1    13954.03    13466.01    805.14 o
   8   8   1     6652.84     7419.51    640.68 o
   9   8   1     5564.67     5217.51    607.01 o
  10   8   1     9176.40     9553.20    751.38 o
  11   8   1     3666.44     4179.91    573.08 o
 -10   9   1     2848.91     2901.26    536.81 o
  -9   9   1     6538.69     6192.94    633.57 o
  -8   9   1     5356.01     5756.61    585.53 o
  -7   9   1      684.47      843.76    352.45 o
  -6   9   1     7630.21     7742.50    897.09 o
  -5   9   1     6335.11     5846.54    556.09 o
  -4   9   1     9603.91     9262.19    789.08 o
  -3   9   1    10810.73    10473.12    691.93 o
  -2   9   1    11939.10    11481.82    476.77 o
  -1   9   1    12834.53    12826.96    489.06 o
   0   9   1     6120.85     6229.10    335.51 o
   1   9   1      447.05      746.36    199.86 o
   2   9   1      312.96      398.31    182.65 o
   3   9   1     7334.04     7451.34    447.58 o
   4   9   1    16978.16    15511.34    825.82 o
   5   9   1    11307.51    11786.56    745.94 o
   6   9   1    20245.48    20744.56   2434.79 o
   7   9   1     6443.70     6986.96    641.62 o
   8   9   1       59.58     -152.52    314.63 o
   9   9   1      873.96     1336.95    458.28 o
  10   9   1      688.45      778.24    606.15 o
  -9  10   1       60.80     -439.99    599.78 o
  -8  10   1     7560.42     6950.16    661.52 o
  -7  10   1    15299.82    15096.00    920.67 o
  -6  10   1     7216.87     6748.59    625.44 o
  -5  10   1     6319.50     5785.28    599.06 o
  -4  10   1     7243.93     6704.31    590.28 o
  -3  10   1     1447.02     1365.76    289.70 o
  -2  10   1      295.40      144.88    256.51 o
  -1  10   1     2583.26     3050.08    529.58 o
   0  10   1     3117.51     3069.61    304.13 o
   1  10   1     3239.66     3644.15    293.72 o
   2  10   1     1613.14     1684.98    255.50 o
   3  10   1     1598.31     1743.60    374.62 o
   4  10   1       41.93      152.94    461.11 o
   5  10   1        8.80     -293.94    323.21 o
   6  10   1      108.90      240.28    345.44 o
   7  10   1     3427.02     3341.15    512.06 o
   8  10   1     4390.22     4135.03    581.71 o
  -7  11   1      381.18      290.64    407.78 o
  -6  11   1       34.26       83.82    383.86 o
  -5  11   1       29.33     -107.05    630.43 o
  -4  11   1      937.50     1170.14    405.27 o
  -3  11   1     2578.19     2929.54    380.60 o
  -2  11   1     1857.53     1348.84    336.51 o
  -1  11   1     1190.32     1290.18    325.34 o
   0  11   1      272.96      563.76    245.44 o
   1  11   1       16.83     -204.17    240.90 o
   2  11   1      663.80      529.06    299.49 o
   3  11   1     1751.66     1636.48    430.95 o
   4  11   1     2149.40     2343.25    463.01 o
   5  11   1     1768.02     2481.85    500.11 o
   6  11   1     1694.11     2222.67    484.41 o
   7  11   1      979.51     1480.45    472.04 o
  -5  12   1      422.45      312.43    408.09 o
  -4  12   1       83.36      -31.92    405.94 o
  -3  12   1     1236.69     2004.85    475.53 o
  -2  12   1        2.01      184.69    318.80 o
  -1  12   1      119.98      301.80    312.40 o
   0  12   1     1739.76     2098.22    471.89 o
   1  12   1      700.49     1122.61    418.17 o
   2  12   1     1393.57     1518.64    373.94 o
   3  12   1     4118.91     4803.33    580.95 o
   4  12   1     2076.29     2698.50    522.58 o
   5  12   1       48.97      457.11    582.98 o
 -14   0   2     4275.96     5430.14    865.83 o
 -13   0   2     5535.96     4642.04    800.11 o
 -12   0   2    12386.65    10816.38    994.07 o
 -11   0   2     5235.40     5562.22    817.40 o
 -10   0   2     9494.70     9130.40    533.59 o
  -9   0   2     3471.06     3683.20    339.49 o
  -8   0   2      492.97      382.13    186.15 o
  -7   0   2    10350.68     9634.98    695.90 o
  -6   0   2    72246.59    75209.19   1905.45 o
  -5   0   2    95258.75   103793.91   3703.87 o
  -4   0   2    92820.01    97407.88   2306.48 o
  -3   0   2    51382.89    55261.36   1330.42 o
  -2   0   2    50784.31    48450.68   2778.58 o
   2   0   2   109901.74   117614.99   2718.69 o
   3   0   2    25840.29    25987.27    724.30 o
   4   0   2    33015.43    33364.36   1779.11 o
   5   0   2    16199.73    15798.21    578.23 o
   6   0   2      671.98      533.16    254.40 o
   7   0   2    18435.82    18228.50   1979.08 o
   8   0   2    23300.22    23761.31    863.64 o
   9   0   2    41036.36    39572.52   1282.81 o
  10   0   2    83683.80    85031.59   3258.82 o
  11   0   2    28709.31    31721.86   1195.43 o
  12   0   2     2098.07     2485.05    420.88 o
 -14   1   2     5430.01     6403.16    968.20 o
 -13   1   2     3694.53     3919.88    722.75 o
 -12   1   2      734.38     1027.17    269.90 o
 -11   1   2    12252.09    11831.61    543.47 o
 -10   1   2    18682.26    19003.54    560.60 o
  -9   1   2    58765.34    60656.21   1212.11 o
  -8   1   2    51885.57    52750.84   1055.76 o
  -7   1   2    16328.32    15503.67    660.21 o
  -6   1   2     6966.86     6549.41    295.14 o
  -5   1   2     4298.19     4312.35    187.94 o
  -4   1   2      877.87      866.78     90.17 o
  -3   1   2     9607.16     9474.87    440.87 o
  -2   1   2    19778.29    20659.16    566.18 o
  -1   1   2   178316.11   185853.50   4252.76 o
   0   1   2   136763.92   149379.53   3389.09 o
   1   1   2    51308.18    53844.54    938.52 o
   2   1   2    75748.34    79322.02   1327.24 o
   3   1   2      639.43      725.21     98.64 o
   4   1   2    22762.71    22213.83    569.41 o
   5   1   2    78829.03    83233.86   1481.07 o
   6   1   2    70469.84    73551.01   1358.13 o
   7   1   2    21949.65    22209.83    561.91 o
   8   1   2     1422.48     1830.43    185.47 o
   9   1   2     1284.90     1631.91    207.53 o
  10   1   2     3356.09     3611.24    286.60 o
  11   1   2    16967.06    16915.77    579.47 o
  12   1   2    15584.17    17542.90   1321.39 o
  13   1   2    11025.59    12085.75    769.96 o
 -14   2   2    10094.54    10632.95    794.30 o
 -13   2   2    13337.62    13221.99   1242.82 o
 -12   2   2    21631.29    21552.70    812.06 o
 -11   2   2     7149.36     7444.02    456.71 o
 -10   2   2     5676.69     5884.99    386.47 o
  -9   2   2    14650.88    14539.84    504.56 o
  -8   2   2     3121.56     3024.45    200.98 o
  -7   2   2    29515.52    29110.91    649.75 o
  -6   2   2    31315.82    30860.04    655.81 o
  -5   2   2    69055.06    69716.62   1766.25 o
  -4   2   2    88259.98    91065.83   2437.88 o
  -3   2   2   103677.88   109563.70   2315.37 o
  -2   2   2     3677.24     4050.33    125.42 o
  -1   2   2     5455.74     5838.36    142.70 o
   0   2   2    32935.18    33179.20    507.40 o
   1   2   2    22229.08    21699.93    399.79 o
   2   2   2    35780.97    35698.71    740.81 o
   3   2   2    21194.29    20254.90    512.75 o
   4   2   2    11089.41    10871.08    307.37 o
   5   2   2    16466.67    16489.39    426.83 o
   6   2   2     5114.09     5089.94    277.16 o
   7   2   2     1996.77     2305.46    281.94 o
   8   2   2    16225.05    15798.71    521.04 o
   9   2   2    13277.04    13765.56    468.62 o
  10   2   2    15791.46    16431.36    548.66 o
  11   2   2    12035.65    11507.61    569.29 o
  12   2   2      290.27      732.36    375.69 o
  13   2   2     1476.37     1795.61    669.79 o
 -14   3   2     7300.11     7590.92    671.03 o
 -13   3   2     2645.98     3565.73    401.46 o
 -12   3   2      117.07      269.43    326.96 o
 -11   3   2    10898.54    10598.51    534.31 o
 -10   3   2    17527.45    18923.17    691.86 o
  -9   3   2    37212.57    36201.54   1122.86 o
  -8   3   2    38175.13    36745.57    807.24 o
  -7   3   2    10620.65    10699.13    407.45 o
  -6   3   2     3028.31     3187.23    206.60 o
  -5   3   2       40.39       93.32    157.70 o
  -4   3   2     4354.49     3720.86    260.56 o
  -3   3   2    18860.40    19704.07   1441.58 o
  -2   3   2    26469.06    27692.71    548.27 o
  -1   3   2     5357.45     5359.17    153.71 o
   0   3   2     2768.34     2628.17    102.37 o
   1   3   2    17069.53    15970.51    305.11 o
   2   3   2     6755.41     6850.14    238.13 o
   3   3   2    27380.44    29694.96    715.53 o
   4   3   2    30554.52    30241.32    752.16 o
   5   3   2    17622.10    18381.63   1047.25 o
   6   3   2    26687.63    25777.48    610.23 o
   7   3   2    34083.07    32654.88    917.45 o
   8   3   2     1534.25     1688.44    195.30 o
   9   3   2      202.91       87.49    165.92 o
  10   3   2      343.25      430.45    236.40 o
  11   3   2     2029.03     1914.47    408.47 o
  12   3   2     5544.77     6471.18    592.31 o
  13   3   2     6367.81     7080.18    652.39 o
 -14   4   2     4020.58     4521.17    634.72 o
 -13   4   2     7261.22     7891.14    547.18 o
 -12   4   2    11193.56    11031.75    589.82 o
 -11   4   2     4532.49     5152.57    746.90 o
 -10   4   2     1563.15     1759.77    339.98 o
  -9   4   2       45.65       -7.76    173.51 o
  -8   4   2     3027.20     2422.77    389.51 o
  -7   4   2     7717.19     7668.85    334.05 o
  -6   4   2     7347.31     7240.45    312.25 o
  -5   4   2    28342.20    27440.72    700.93 o
  -4   4   2    36207.49    36029.34    848.96 o
  -3   4   2     2515.48     2416.94    153.03 o
  -2   4   2      302.54      251.95     93.20 o
  -1   4   2     1733.78     1890.44    113.20 o
   0   4   2     2074.08     2109.99    109.59 o
   1   4   2    13942.33    14405.93    290.95 o
   2   4   2    19904.42    19677.03    434.12 o
   3   4   2     6128.47     5889.96    262.76 o
   4   4   2     3014.18     2455.92    208.96 o
   5   4   2      220.76      378.56    273.27 o
   6   4   2     2202.93     2062.25    496.65 o
   7   4   2     1030.63      900.04    164.01 o
   8   4   2     3791.36     3447.34    244.92 o
   9   4   2     3763.53     4100.03    503.27 o
  10   4   2     6107.96     6513.15    555.54 o
  11   4   2      370.10      983.62    436.96 o
  12   4   2      188.71      107.18    342.38 o
  13   4   2        7.20       83.63    368.01 o
 -13   5   2      912.82     1080.54    451.43 o
 -12   5   2      501.17     1189.27    296.04 o
 -11   5   2     5648.47     6083.06    446.90 o
 -10   5   2    14882.43    14826.86   1795.29 o
  -9   5   2    14354.30    14186.13   1100.74 o
  -8   5   2     6360.83     6883.92    703.63 o
  -7   5   2     6208.44     5786.99    703.38 o
  -6   5   2     9134.94     9638.76    391.51 o
  -5   5   2      618.35      711.02    236.87 o
  -4   5   2    17414.04    16818.14    588.05 o
  -3   5   2    14052.59    13274.44    390.17 o
  -2   5   2     3722.20     3612.11    187.34 o
  -1   5   2     7995.09     8036.77    277.97 o
   0   5   2     9945.85    10457.09    285.65 o
   1   5   2     1743.56     1608.07    130.38 o
   2   5   2     4777.56     5037.48    219.33 o
   3   5   2     3304.76     3344.97    187.96 o
   4   5   2      885.85      646.05    268.13 o
   5   5   2     2173.61     2311.28    215.28 o
   6   5   2     1833.68     2008.07    233.58 o
   7   5   2      204.23      420.33    193.18 o
   8   5   2      255.64      -52.01    201.59 o
   9   5   2      269.19      156.91    273.61 o
  10   5   2     2819.90     3064.22    465.45 o
  11   5   2     1984.25     2027.53    427.24 o
  12   5   2      549.29      626.09    650.29 o
 -13   6   2      124.29      735.46    432.26 o
 -12   6   2       60.35      228.52    395.07 o
 -11   6   2      782.41      961.74    294.35 o
 -10   6   2     1109.76      969.00    487.35 o
  -9   6   2     1992.01     1808.36    382.39 o
  -8   6   2     2348.42     1733.32    350.47 o
  -7   6   2      802.83      853.71    300.59 o
  -6   6   2      160.54      213.94    233.34 o
  -5   6   2     5504.67     5358.89    253.17 o
  -4   6   2      361.92      806.13    179.12 o
  -3   6   2      911.44     1028.25    133.06 o
  -2   6   2     3919.80     3769.74    211.26 o
  -1   6   2     8121.99     6883.99    246.14 o
   0   6   2     1284.94     1277.64    168.71 o
   1   6   2     1178.95     1245.00    123.33 o
   2   6   2      612.73      827.89    115.11 o
   3   6   2      357.93      774.95    150.92 o
   4   6   2       12.83       70.04    173.35 o
   5   6   2       95.10      112.89    177.21 o
   6   6   2     2894.66     3149.63    440.56 o
   7   6   2     2068.99     1737.64    413.18 o
   8   6   2      481.21       66.41    278.37 o
   9   6   2     3234.19     3544.72    466.97 o
  10   6   2     1804.94     2146.09    642.94 o
  11   6   2      465.65      951.31    389.90 o
  12   6   2       69.27      120.17    401.40 o
 -12   7   2       81.35     -197.80    347.80 o
 -11   7   2       74.87       39.79    581.63 o
 -10   7   2      466.46      775.13    381.30 o
  -9   7   2     2165.86     1769.47    380.09 o
  -8   7   2      698.55     1038.31    357.45 o
  -7   7   2       30.21     -108.86    274.48 o
  -6   7   2     1050.89     1260.62    322.50 o
  -5   7   2       39.90      135.17    186.94 o
  -4   7   2     1252.55     1125.66    176.68 o
  -3   7   2     1425.85     1108.03    148.09 o
  -2   7   2      211.54      247.87    131.21 o
  -1   7   2      883.33      889.04    133.01 o
   0   7   2      125.96      127.89    117.90 o
   1   7   2     2603.52     2757.32    178.15 o
   2   7   2      199.85      181.32    110.91 o
   3   7   2     1167.30      843.69    157.12 o
   4   7   2     1696.92     1562.65    211.13 o
   5   7   2     2328.57     2106.59    271.86 o
   6   7   2     4261.67     4087.36    462.22 o
   7   7   2      227.45      -66.90    272.18 o
   8   7   2       61.00      345.88    329.56 o
   9   7   2        5.87     -102.50    352.36 o
  10   7   2      357.19      303.05    381.81 o
  11   7   2     1009.85     1183.62    404.18 o
 -11   8   2      867.14      150.39    764.19 o
 -10   8   2      464.43      466.54    460.26 o
  -9   8   2      178.87      234.86    531.24 o
  -8   8   2       49.43     -238.13    276.34 o
  -7   8   2      178.05     -133.89    305.40 o
  -6   8   2     1462.57     1571.89    370.80 o
  -5   8   2     7430.93     7635.16    597.33 o
  -4   8   2      136.37      516.69    221.85 o
  -3   8   2     1734.55     1990.36    276.94 o
  -2   8   2     3365.23     3500.40    281.92 o
  -1   8   2     3801.66     3947.00    343.64 o
   0   8   2    14815.17    14194.16    407.22 o
   1   8   2     5081.54     4934.50    271.77 o
   2   8   2      832.21      904.41    183.90 o
   3   8   2     2054.40     2109.23    337.72 o
   4   8   2      224.02      338.96    189.86 o
   5   8   2      787.78      689.04    849.16 o
   6   8   2       88.76     -268.44    308.78 o
   7   8   2      648.32      487.78    338.02 o
   8   8   2       86.41       72.80    307.00 o
   9   8   2     3682.10     4062.06    526.63 o
  10   8   2     7343.94     7255.48    677.14 o
 -10   9   2     3706.56     3628.26    531.45 o
  -9   9   2     6780.48     5836.86    607.87 o
  -8   9   2     3019.84     2994.18    478.96 o
  -7   9   2      353.34       74.79    355.07 o
  -6   9   2      503.89      146.90    346.57 o
  -5   9   2     2089.30     2221.38    536.39 o
  -4   9   2    10730.00    11183.57    726.43 o
  -3   9   2     2791.59     3174.23    343.13 o
  -2   9   2     4068.84     4118.86    268.65 o
  -1   9   2     9725.81    10529.77    410.28 o
   0   9   2     6666.24     6684.52    338.06 o
   1   9   2     1751.81     2025.71    232.16 o
   2   9   2     1203.40     1320.06    208.14 o
   3   9   2      630.39      932.84    248.93 o
   4   9   2     3482.01     3195.45    446.94 o
   5   9   2     2472.89     2207.60    429.54 o
   6   9   2     3701.04     3197.11    479.42 o
   7   9   2     2225.35     2262.74    689.16 o
   8   9   2      230.93       24.97    334.98 o
   9   9   2      206.65     -293.51    384.32 o
  -9  10   2      823.73      582.39    422.76 o
  -8  10   2      160.67      669.39    395.38 o
  -7  10   2      924.04     1382.22    452.23 o
  -6  10   2      840.17     1285.91    373.79 o
  -5  10   2    14275.57    14338.80    856.57 o
  -4  10   2    18461.53    18269.48   1575.34 o
  -3  10   2     4448.64     4840.04    430.49 o
  -2  10   2      728.10      511.44    280.32 o
  -1  10   2       17.22      457.77    242.25 o
   0  10   2     1367.04     1482.95    272.05 o
   1  10   2     6728.74     7290.60    383.13 o
   2  10   2    12762.21    12833.64    491.34 o
   3  10   2     7936.75     7364.60    618.42 o
   4  10   2     1938.54     2326.44    449.02 o
   5  10   2      575.46      398.93    540.07 o
   6  10   2      826.35      615.81    362.07 o
   7  10   2     3037.19     1812.31   1126.61 o
   8  10   2     7244.07     7286.53    700.65 o
  -8  11   2     7522.48     8142.20    822.55 o
  -7  11   2     1328.49     1133.34    424.83 o
  -6  11   2      828.55      499.09    409.78 o
  -5  11   2      117.21      298.25    383.19 o
  -4  11   2     4127.38     4045.48    876.37 o
  -3  11   2     8328.05     9084.83    569.05 o
  -2  11   2     5349.67     5047.96    455.50 o
  -1  11   2     4570.68     5065.03    543.92 o
   0  11   2     5806.81     6620.30    423.91 o
   1  11   2     4540.88     4644.48    382.59 o
   2  11   2      619.27      657.05    329.06 o
   3  11   2     9522.56     9514.16    710.98 o
   4  11   2    16705.46    17049.67    978.80 o
   5  11   2     6464.29     6215.15    654.06 o
   6  11   2    14367.34    14756.62    965.58 o
   7  11   2    20497.64    17778.79   1059.12 o
  -5  12   2     7735.92     8069.28    737.98 o
  -4  12   2    10292.47    10051.02   1180.06 o
  -3  12   2     3917.29     4142.88    756.71 o
  -2  12   2      354.73      515.39    323.26 o
  -1  12   2       34.71      724.89    330.36 o
   0  12   2     3823.32     4711.89    587.26 o
   1  12   2     9168.58     9906.71    615.99 o
   2  12   2    21811.37    22900.54   1169.66 o
   3  12   2    21445.29    21754.59   1139.00 o
   4  12   2     4658.38     4400.23    866.69 o
 -15   1   3      200.12      223.35    443.16 o
 -14   1   3      878.32      771.19    429.42 o
 -13   1   3     1712.26     2230.20    446.15 o
 -12   1   3      666.39      976.47    266.81 o
 -11   1   3      395.86      372.92    245.16 o
 -10   1   3     6475.90     6401.17    315.20 o
  -9   1   3    12310.80    12430.29    640.82 o
  -8   1   3    10543.59    10826.03    382.18 o
  -7   1   3     5208.65     4443.10    333.79 o
  -6   1   3    16179.52    17673.75    431.52 o
  -5   1   3     1288.05     1520.14    113.10 o
  -4   1   3    19082.63    20373.88    628.12 o
  -3   1   3      701.23      728.80     70.57 o
  -2   1   3      575.03      490.14    100.72 o
  -1   1   3     9467.73     9237.26    421.19 o
   0   1   3     2144.18     2101.34     99.31 o
   1   1   3     9995.16    10250.31    271.14 o
   2   1   3      116.89       79.77     60.04 o
   3   1   3       16.69      -10.51     77.41 o
   4   1   3        7.82        9.08    102.23 o
   5   1   3       99.91      109.09    117.89 o
   6   1   3      129.32      -24.03    115.95 o
   7   1   3     1045.32     1260.16    152.01 o
   8   1   3     2165.99     2341.83    206.48 o
   9   1   3      727.90      711.82    185.13 o
  10   1   3        4.14      -48.42    186.44 o
  11   1   3      533.38      573.23    239.45 o
  12   1   3      438.29     1044.69    379.47 o
  13   1   3       41.23     1081.61    503.17 o
 -14   2   3      718.72      304.59    379.80 o
 -13   2   3       62.49      206.93    291.32 o
 -12   2   3     2788.71     3073.23    347.74 o
 -11   2   3     7988.80     7893.10    648.26 o
 -10   2   3     1545.05     1834.27    262.44 o
  -9   2   3      270.67      415.78    145.66 o
  -8   2   3     3233.96     3175.28    195.56 o
  -7   2   3      690.54      699.53    128.04 o
  -6   2   3     4924.37     4627.54    229.25 o
  -5   2   3    37671.17    38417.09    841.86 o
  -4   2   3    46042.51    48313.82    991.14 o
  -3   2   3    23525.09    25525.77    739.75 o
  -2   2   3     9512.77     9802.03    270.47 o
  -1   2   3     9562.63     9772.36    200.62 o
   0   2   3     3685.28     3878.71    133.25 o
   1   2   3     1799.21     1974.84    128.48 o
   2   2   3    32296.29    31954.27    650.33 o
   3   2   3     2234.27     2270.69    159.35 o
   4   2   3      300.63      265.78    114.09 o
   5   2   3      288.15      243.26    128.29 o
   6   2   3      261.16      286.26    127.57 o
   7   2   3     1461.54     1613.85    170.68 o
   8   2   3     3937.63     4236.22    252.41 o
   9   2   3     5462.04     5525.72    311.19 o
  10   2   3     8705.08     9001.28    410.05 o
  11   2   3     2113.12     2422.57    397.63 o
  12   2   3     1819.30     1997.69    416.98 o
  13   2   3     6706.56     8048.15    685.38 o
 -14   3   3    11592.54    12666.67    670.14 o
 -13   3   3    22456.54    22221.19    904.15 o
 -12   3   3     5600.88     6676.19    458.95 o
 -11   3   3       92.20      275.86    237.49 o
 -10   3   3     7899.18     8379.30    451.57 o
  -9   3   3    21282.12    19881.54    668.56 o
  -8   3   3    28072.94    26784.52    718.76 o
  -7   3   3    15041.14    14794.88    459.32 o
  -6   3   3    11243.42    11129.85    364.95 o
  -5   3   3    10219.21    10039.80    326.52 o
  -4   3   3     6352.31     6884.96    253.95 o
  -3   3   3     9883.07    10576.75    307.56 o
  -2   3   3     2159.13     2243.82    112.13 o
  -1   3   3    10888.77    10979.00    237.48 o
   0   3   3     3733.37     3458.16    122.37 o
   1   3   3    27673.50    27060.44    456.46 o
   2   3   3     5857.98     5441.03    301.05 o
   3   3   3     2868.59     2872.32    181.78 o
   4   3   3    11408.90    11127.18    397.96 o
   5   3   3     1555.08     1926.50    193.67 o
   6   3   3    13628.54    13350.02    399.82 o
   7   3   3    29187.55    28701.68    729.27 o
   8   3   3    12292.67    12301.58    433.66 o
   9   3   3     5742.77     5319.59    311.15 o
  10   3   3      726.20      650.07    575.38 o
  11   3   3      993.06      979.25    350.53 o
  12   3   3      389.01      829.54    382.74 o
  13   3   3     4550.86     4628.59    558.35 o
 -14   4   3      429.62      264.35    774.24 o
 -13   4   3     8043.32     7953.58    542.94 o
 -12   4   3    14280.68    14342.64    656.06 o
 -11   4   3     9582.22     9415.61    512.91 o
 -10   4   3    11984.59    11353.74    536.17 o
  -9   4   3    19085.53    18701.65    671.60 o
  -8   4   3     6860.50     6672.51    477.28 o
  -7   4   3      129.48      288.88    206.24 o
  -6   4   3     1448.72     1537.35    164.13 o
  -5   4   3    38605.63    39529.40    915.24 o
  -4   4   3    79709.59    80288.73   1420.74 o
  -3   4   3    36624.31    35988.56    877.10 o
  -2   4   3    23012.32    22729.82    462.36 o
  -1   4   3      582.87      407.48     91.21 o
   0   4   3     1177.32     1302.44    101.01 o
   1   4   3     3512.49     3605.36    148.77 o
   2   4   3    46847.76    44399.81    805.02 o
   3   4   3    61050.44    57818.18   1151.22 o
   4   4   3    11560.90    10654.79    464.91 o
   5   4   3    12500.66    10696.58    565.50 o
   6   4   3    37707.91    35645.42    931.69 o
   7   4   3      959.15      823.43    161.98 o
   8   4   3     5146.78     5119.73    348.47 o
   9   4   3     3615.70     3483.99    441.29 o
  10   4   3     7230.43     7648.83   1286.49 o
  11   4   3     5209.85     5730.35    591.69 o
  12   4   3     1810.68     2109.98    456.24 o
 -14   5   3    11663.40    11924.93    859.16 o
 -13   5   3    16627.53    15881.13    744.37 o
 -12   5   3     4232.93     4132.30    404.02 o
 -11   5   3        3.34       81.93    244.56 o
 -10   5   3     2397.29     2560.78    317.64 o
  -9   5   3    14044.20    14147.82   1648.29 o
  -8   5   3    31829.13    31806.91   1174.50 o
  -7   5   3    12245.48    10869.52    918.18 o
  -6   5   3    14054.35    12697.84    945.16 o
  -5   5   3    15772.71    15389.12    409.38 o
  -4   5   3      501.36      431.80    132.82 o
  -3   5   3      191.09      250.60    128.48 o
  -2   5   3     8555.08     8594.50    280.12 o
  -1   5   3    35726.47    34848.77    626.14 o
   0   5   3    36276.07    35074.21    583.90 o
   1   5   3    61294.27    60784.21   1089.30 o
   2   5   3    31015.55    30645.47    568.94 o
   3   5   3      250.03      159.03    111.22 o
   4   5   3    10393.98     9802.13    456.11 o
   5   5   3     5302.34     5290.57    306.93 o
   6   5   3    28885.46    28337.57    817.14 o
   7   5   3    41631.85    39212.04   1058.20 o
   8   5   3    18465.08    17258.57   2177.08 o
   9   5   3     6920.07     6140.90    550.11 o
  10   5   3     1920.09     1841.93    554.17 o
  11   5   3     1792.68     1707.44    437.36 o
  12   5   3     4393.25     3828.22    528.54 o
 -13   6   3     2999.03     3667.95    550.04 o
 -12   6   3     9435.96    10439.17    595.26 o
 -11   6   3    11915.37    11527.17    836.67 o
 -10   6   3    17120.18    16296.43    864.73 o
  -9   6   3    15841.78    16095.06    842.72 o
  -8   6   3     3380.00     3387.18    476.32 o
  -7   6   3      850.04      769.15    301.44 o
  -6   6   3     2385.01     2389.13    762.48 o
  -5   6   3    29492.86    29426.15    884.29 o
  -4   6   3    24917.26    25133.82    621.02 o
  -3   6   3    19172.37    19065.60    465.71 o
  -2   6   3    24698.19    24766.74    556.37 o
  -1   6   3      598.41      507.54    113.49 o
   0   6   3      593.74      639.39    121.45 o
   1   6   3     1127.05      970.16    115.83 o
   2   6   3    12197.46    12043.25    300.70 o
   3   6   3    38564.82    37283.75    765.42 o
   4   6   3    36549.84    36247.46    962.93 o
   5   6   3    39005.64    34955.78    954.92 o
   6   6   3    11401.69    10281.61    777.76 o
   7   6   3      563.18      615.11    400.43 o
   8   6   3     4416.46     4602.90    493.65 o
   9   6   3    19733.53    20203.79    988.35 o
  10   6   3    40841.70    39243.09   1530.97 o
  11   6   3    22795.97    23388.20   1160.68 o
  12   6   3     5343.73     4438.92    592.71 o
 -12   7   3      563.00      804.56    885.81 o
 -11   7   3      331.10      -43.51    318.27 o
 -10   7   3     3179.19     2643.34    589.97 o
  -9   7   3    17094.48    15638.47    866.35 o
  -8   7   3    21932.09    22001.85   1002.72 o
  -7   7   3    18576.86    15775.67    811.12 o
  -6   7   3    31363.58    29538.63    925.88 o
  -5   7   3    14002.68    14321.23    617.01 o
  -4   7   3     2538.17     2241.15    212.92 o
  -3   7   3     1985.49     1781.09    169.15 o
  -2   7   3     8848.09     8642.97    444.72 o
  -1   7   3    70017.47    69959.00   1160.73 o
   0   7   3    53264.64    53086.06    929.37 o
   1   7   3    29570.63    28872.40    595.63 o
   2   7   3    27868.82    25697.33    642.68 o
   3   7   3     5696.56     5915.05    303.80 o
   4   7   3     5764.79     6030.05    761.25 o
   5   7   3    10892.07    10700.91    547.67 o
   6   7   3    24727.28    25000.93   1072.50 o
   7   7   3     9773.17     8780.36    630.98 o
   8   7   3     7027.63     6182.81    575.12 o
   9   7   3     7624.76     7416.12    623.62 o
  10   7   3     1566.61     2262.23    458.74 o
  11   7   3      895.12       11.77    620.50 o
 -12   8   3     8057.15     6737.52    684.05 o
 -11   8   3     7759.26     7819.89    708.95 o
 -10   8   3    16485.25    14140.16    888.97 o
  -9   8   3    12738.19    12150.94    783.27 o
  -8   8   3       65.37     -152.76    306.67 o
  -7   8   3     4467.61     4525.60    708.90 o
  -6   8   3    15051.75    12688.60    737.21 o
  -5   8   3    26906.83    25660.14    861.33 o
  -4   8   3    19228.40    18978.11    702.50 o
  -3   8   3    17661.54    16894.36    489.61 o
  -2   8   3    19051.94    17326.42    786.75 o
  -1   8   3     3492.78     3788.84    332.86 o
   0   8   3      321.75      347.89    154.04 o
   1   8   3      234.83        2.42    144.31 o
   2   8   3      653.11      580.97    177.25 o
   3   8   3    11315.64    11247.24    417.29 o
   4   8   3    13118.60    12373.95    698.55 o
   5   8   3    19584.09    17696.60    889.29 o
   6   8   3     5244.47     4453.91    497.52 o
   7   8   3     1673.58     1671.26    383.43 o
   8   8   3     1998.02     1517.11    398.70 o
   9   8   3    13376.51    14091.46    961.34 o
  10   8   3    25984.38    26021.71   3277.94 o
 -11   9   3      172.95      977.86    427.13 o
 -10   9   3      111.52      -19.69    335.28 o
  -9   9   3     4889.49     5586.17   1373.53 o
  -8   9   3    11946.33    12250.77   2197.19 o
  -7   9   3     6831.28     6228.68    590.47 o
  -6   9   3     7530.24     7016.22    612.69 o
  -5   9   3     7548.88     8395.81    764.44 o
  -4   9   3     2591.02     2539.56    413.22 o
  -3   9   3      848.64      656.77    333.34 o
  -2   9   3    14135.25    14071.67    472.94 o
  -1   9   3    24645.86    24226.07    643.25 o
   0   9   3    11891.40    12538.06    453.91 o
   1   9   3     4589.20     5093.41    313.86 o
   2   9   3     4276.62     3882.42    297.52 o
   3   9   3     1150.94     1120.99    325.29 o
   4   9   3    11121.32    10413.70    710.00 o
   5   9   3     6587.41     7318.47    616.25 o
   6   9   3    16697.13    16552.35    927.08 o
   7   9   3     5674.36     5903.14   1000.33 o
   8   9   3     1085.84      703.00    378.40 o
   9   9   3     1763.96     1403.38    449.99 o
  -9  10   3     9010.37     9043.71    774.19 o
  -8  10   3      156.42      287.35    366.95 o
  -7  10   3     5018.51     5041.99    593.13 o
  -6  10   3     5425.51     6252.19    608.36 o
  -5  10   3     5220.15     5160.61    544.58 o
  -4  10   3     6849.20     8511.29    810.78 o
  -3  10   3     5455.95     4884.07    430.01 o
  -2  10   3     1815.92     1893.44    323.88 o
  -1  10   3      111.19      644.44    240.22 o
   0  10   3      319.20      356.82    210.53 o
   1  10   3      283.18      630.69    216.74 o
   2  10   3     2607.57     3171.84    302.58 o
   3  10   3     6544.20     6634.03    590.44 o
   4  10   3     2513.91     2719.37    465.69 o
   5  10   3     6337.99     6620.01    626.09 o
   6  10   3     5536.30     5268.31    618.86 o
   7  10   3       14.30      195.54    374.69 o
   8  10   3      724.35      390.12    957.91 o
  -8  11   3     3913.46     3872.75    588.66 o
  -7  11   3     3208.46     2143.89    508.68 o
  -6  11   3     4429.31     4328.27    556.40 o
  -5  11   3     3625.18     3434.51    513.69 o
  -4  11   3      119.91        4.68    363.85 o
  -3  11   3      584.71      654.50    299.58 o
  -2  11   3     2699.65     3298.91    399.02 o
  -1  11   3     5827.32     5782.79    468.38 o
   0  11   3     3375.79     3710.50    355.61 o
   1  11   3     1217.08     1120.76    277.88 o
   2  11   3      558.69      861.53    290.11 o
   3  11   3       52.02       81.46    486.13 o
   4  11   3      445.22      123.02    467.73 o
   5  11   3      259.79      -35.05    360.86 o
   6  11   3      519.53      786.68    922.84 o
  -6  12   3       15.99     -141.99    420.21 o
  -5  12   3      195.26      209.40    437.60 o
  -4  12   3      318.40      930.06    457.09 o
  -3  12   3      162.30      136.78    347.65 o
  -2  12   3      449.57      818.30    323.98 o
  -1  12   3       46.01     -220.67    449.82 o
   0  12   3        3.40      535.38    341.84 o
   1  12   3      552.52      549.98    311.10 o
   2  12   3      885.43     1170.72    507.46 o
   3  12   3      755.71      353.73    397.56 o
   4  12   3      452.88      285.79    385.69 o
 -15   0   4     3537.59     4130.53    871.22 o
 -14   0   4      652.72     1061.51    612.28 o
 -13   0   4      112.31      929.09    561.28 o
 -12   0   4     4515.40     4751.65    751.32 o
 -11   0   4    16278.03    18628.63   1669.50 o
 -10   0   4    43999.88    44087.73   1368.63 o
  -9   0   4    61928.99    63638.08   1762.87 o
  -8   0   4    19976.37    20890.03   1480.20 o
  -7   0   4     4135.98     3991.79    289.75 o
  -6   0   4        6.50       53.08    154.70 o
  -5   0   4     3446.89     3542.88    482.94 o
  -4   0   4     1450.89     1377.67    269.73 o
  -3   0   4    75171.16    82950.38   1949.01 o
  -2   0   4    51131.36    54345.99   1769.42 o
  -1   0   4     6156.55     6799.13    319.02 o
   0   0   4      389.97      446.49     65.82 o
   1   0   4     3487.75     3937.53    193.15 o
   2   0   4     9525.07    10453.04    361.13 o
   3   0   4    18787.51    18302.32    577.75 o
   4   0   4    48448.76    48110.73   1296.42 o
   5   0   4    78600.95    82300.91   2102.96 o
   6   0   4    38315.67    38671.83   1634.31 o
   7   0   4     1184.03     1030.25    222.15 o
   8   0   4       23.57       59.88    214.63 o
   9   0   4    11918.67    12532.36    645.98 o
  10   0   4    51499.05    52129.88   1652.80 o
  11   0   4    37487.48    37023.27   1343.56 o
  12   0   4    22688.29    23562.06   1449.43 o
 -15   1   4     8183.75     7644.14    738.93 o
 -14   1   4    17865.70    18761.29   1026.06 o
 -13   1   4    16683.14    16681.48    916.87 o
 -12   1   4     8942.29     9287.62    499.23 o
 -11   1   4     4791.60     5310.27    565.93 o
 -10   1   4     3600.70     3448.38    245.65 o
  -9   1   4    10102.71     9683.09    615.90 o
  -8   1   4    20324.95    20715.61    519.07 o
  -7   1   4    21996.32    23211.39    537.77 o
  -6   1   4    65635.05    70376.26   1259.56 o
  -5   1   4    84245.52    88913.48   1727.86 o
  -4   1   4    43458.73    45361.85    915.63 o
  -3   1   4    41452.37    45428.29   1146.69 o
  -2   1   4      211.31      217.56     79.26 o
  -1   1   4    41826.73    44510.99    795.06 o
   0   1   4    36335.50    38203.23    627.24 o
   1   1   4    21079.93    22002.73    459.68 o
   2   1   4    75340.85    78487.67   1227.46 o
   3   1   4    15547.45    16277.13    377.22 o
   4   1   4      775.08      742.48    124.67 o
   5   1   4    16885.21    17580.38    489.06 o
   6   1   4    21060.20    20778.66    552.20 o
   7   1   4    22485.42    21768.11    567.03 o
   8   1   4    22032.97    22306.06    868.72 o
   9   1   4    55619.87    52902.00   1145.63 o
  10   1   4    29453.30    29298.25    793.79 o
  11   1   4     3900.88     4487.92    385.29 o
  12   1   4       40.48      936.70    485.27 o
  13   1   4     3611.45     4311.50    712.82 o
 -15   2   4     3922.74     3650.56    582.35 o
 -14   2   4      567.67      824.38    413.71 o
 -13   2   4      898.88     1735.01    328.80 o
 -12   2   4     7022.94     7564.40    620.72 o
 -11   2   4     7025.97     7667.80    446.85 o
 -10   2   4    37895.98    36468.06   1017.72 o
  -9   2   4    62590.81    58174.34   1965.57 o
  -8   2   4    16389.72    16524.78    653.70 o
  -7   2   4     3656.30     3517.31    187.10 o
  -6   2   4     1153.95     1498.08    148.02 o
  -5   2   4    20235.95    20631.88    498.98 o
  -4   2   4    50459.86    55388.98   1439.26 o
  -3   2   4    33427.66    36834.31    996.67 o
  -2   2   4    78279.77    83363.21   1409.01 o
  -1   2   4     9053.59     9697.89    219.40 o
   0   2   4     1606.44     1702.53    198.97 o
   1   2   4    23253.65    23037.44    496.89 o
   2   2   4    18242.91    17969.74    429.57 o
   3   2   4    26575.20    25823.74    543.82 o
   4   2   4    25151.83    22338.12    514.58 o
   5   2   4    40558.02    41561.04    849.37 o
   6   2   4    44532.30    45421.47    937.43 o
   7   2   4     6454.00     6767.28    381.36 o
   8   2   4      670.41      756.00    176.66 o
   9   2   4      646.17      630.31    193.20 o
  10   2   4    18369.50    19174.22    829.30 o
  11   2   4    18579.97    19430.75    936.14 o
  12   2   4     9303.89     9978.37    721.78 o
  13   2   4     6845.99     8175.49    928.36 o
 -14   3   4    20493.64    21072.79    859.91 o
 -13   3   4    34208.71    35859.22   1166.51 o
 -12   3   4    23406.26    21982.72   1180.90 o
 -11   3   4     7829.07     7525.60    447.74 o
 -10   3   4    11583.32    10360.62    507.07 o
  -9   3   4      177.34      307.97    186.44 o
  -8   3   4    10062.90     9934.18    526.47 o
  -7   3   4     4293.05     4205.24    222.57 o
  -6   3   4     8289.22     7706.87    284.00 o
  -5   3   4    36279.32    36612.79    894.39 o
  -4   3   4    12788.44    13527.58    361.85 o
  -3   3   4       28.16       42.75     76.77 o
  -2   3   4     3891.53     3763.51    129.51 o
  -1   3   4    26118.80    26663.20    502.56 o
   0   3   4    33864.98    34151.91    614.08 o
   1   3   4    27994.34    28035.66    810.95 o
   2   3   4    38616.36    39400.74    811.80 o
   3   3   4      711.89      780.63    151.19 o
   4   3   4     1262.78     1327.97    180.36 o
   5   3   4     3214.86     3087.40    184.65 o
   6   3   4    10811.05    10230.62    383.85 o
   7   3   4    24177.67    24056.16    622.87 o
   8   3   4     8228.80     7812.64    351.74 o
   9   3   4     7081.13     6176.36    459.72 o
  10   3   4     4590.01     4835.09    550.98 o
  11   3   4      670.91      467.07    336.93 o
  12   3   4      351.89      296.05    360.16 o
 -14   4   4     1292.42     2101.10    665.10 o
 -13   4   4       50.75      570.57    303.16 o
 -12   4   4     1544.21     1552.68    306.73 o
 -11   4   4     7649.03     7640.68    468.99 o
 -10   4   4    18795.16    19158.73    708.35 o
  -9   4   4    29321.92    27789.73   1064.54 o
  -8   4   4    19714.61    18807.50   2008.26 o
  -7   4   4    18278.25    17709.04   1478.36 o
  -6   4   4      404.83      442.47    136.05 o
  -5   4   4    20294.38    19676.66    533.72 o
  -4   4   4    13694.86    13611.12    407.78 o
  -3   4   4    19749.03    20702.04    483.29 o
  -2   4   4    11509.89    11484.46    295.55 o
  -1   4   4     2849.12     2697.16    138.20 o
   0   4   4     4390.28     4788.33    293.89 o
   1   4   4     5855.08     5874.68    183.01 o
   2   4   4    12457.57    11967.95    382.49 o
   3   4   4    22930.82    21908.94    567.04 o
   4   4   4     1280.63     1490.60    184.64 o
   5   4   4     3596.04     3491.80    373.37 o
   6   4   4     7575.30     7337.16    301.13 o
   7   4   4      385.64      419.70    154.60 o
   8   4   4       83.54      145.08    215.39 o
   9   4   4     2695.81     2277.98    376.74 o
  10   4   4     4298.70     5266.70    542.06 o
  11   4   4     2291.80     2393.14    440.72 o
  12   4   4     3986.74     4707.21    571.51 o
 -14   5   4     1350.00     2701.86    482.12 o
 -13   5   4     6432.69     6925.04    672.32 o
 -12   5   4     4050.65     3684.01    385.27 o
 -11   5   4       53.75      192.81    264.01 o
 -10   5   4     2347.14     2895.90    423.68 o
  -9   5   4     4023.40     4843.39    468.83 o
  -8   5   4      513.77      542.92    260.25 o
  -7   5   4     7053.46     5886.23    451.51 o
  -6   5   4    19726.16    18116.59    765.26 o
  -5   5   4     3531.15     4044.87    248.39 o
  -4   5   4      156.06      491.76    125.65 o
  -3   5   4      215.67      337.41    111.07 o
  -2   5   4     1590.52     1790.34    153.24 o
  -1   5   4     1375.89     1360.07    132.39 o
   0   5   4     5107.48     5192.37    188.52 o
   1   5   4     6773.54     6753.04    219.11 o
   2   5   4    12992.27    13077.40    366.92 o
   3   5   4      880.86      756.77    153.84 o
   4   5   4      160.40       95.71    158.34 o
   5   5   4      835.40      332.79    168.21 o
   6   5   4     2475.99     2539.13    484.56 o
   7   5   4     6858.35     6571.04    389.07 o
   8   5   4     5613.09     5412.81    545.47 o
   9   5   4     2371.12     3065.46    445.81 o
  10   5   4      171.20      555.13    371.72 o
  11   5   4       43.70      376.71    358.42 o
  12   5   4      217.75      634.41    400.54 o
 -13   6   4      588.64      651.68    316.24 o
 -12   6   4      104.62      -23.93    279.74 o
 -11   6   4     1210.60     1259.35    501.08 o
 -10   6   4      794.56      381.95    323.04 o
  -9   6   4       96.72       89.70    281.96 o
  -8   6   4     5765.21     6041.39    520.63 o
  -7   6   4    16416.52    17481.55    811.05 o
  -6   6   4      373.41       17.06    222.72 o
  -5   6   4      712.15      682.00    162.38 o
  -4   6   4       49.18      210.48    157.46 o
  -3   6   4     3330.98     3377.65    215.41 o
  -2   6   4       33.56       11.44    111.74 o
  -1   6   4      437.19      526.93    127.74 o
   0   6   4     1721.80     1704.58    133.54 o
   1   6   4     4355.79     4224.58    179.01 o
   2   6   4     5563.24     5612.47    230.03 o
   3   6   4      187.81      262.14    143.29 o
   4   6   4      197.28       34.36    201.93 o
   5   6   4     1452.95     1518.63    247.36 o
   6   6   4     1144.56     1238.48    239.38 o
   7   6   4      707.24      549.21    304.01 o
   8   6   4       64.28     -279.71    279.71 o
   9   6   4     1167.62     1500.26    390.11 o
  10   6   4     1569.34     1688.62    899.30 o
  11   6   4      133.69     -401.79    948.34 o
 -13   7   4       18.11     -392.78    512.61 o
 -12   7   4       65.43      -16.32    289.37 o
 -11   7   4      324.62      528.95    375.86 o
 -10   7   4     1109.20      789.19    364.25 o
  -9   7   4      149.82      269.79    312.49 o
  -8   7   4      982.07      575.90    308.99 o
  -7   7   4      988.80      760.47    331.16 o
  -6   7   4      873.32     1214.37    292.24 o
  -5   7   4      682.23      675.77    221.71 o
  -4   7   4       64.76       74.94    133.65 o
  -3   7   4      608.31      704.18    142.52 o
  -2   7   4     5312.29     5474.11    255.99 o
  -1   7   4    10738.95     9985.54    344.23 o
   0   7   4    11790.95    11981.57    342.85 o
   1   7   4     1759.49     1887.86    163.33 o
   2   7   4     3441.52     3041.88    197.14 o
   3   7   4      853.37     1093.57    186.91 o
   4   7   4       21.05     -192.31    192.31 o
   5   7   4      281.27      380.75    231.64 o
   6   7   4     1063.36     1073.98    342.19 o
   7   7   4     3548.96     3216.87    433.10 o
   8   7   4     1271.34     1377.75    501.57 o
   9   7   4       28.11      707.45    383.40 o
  10   7   4       49.01      269.75    383.43 o
  11   7   4        1.16      372.72    358.85 o
 -12   8   4       40.28      -44.32    414.77 o
 -11   8   4     1036.17      972.46    400.43 o
 -10   8   4     6160.69     6570.03   2247.58 o
  -9   8   4     2587.19     2489.81    436.65 o
  -8   8   4     1551.04     1212.91    459.27 o
  -7   8   4     1982.09     2361.24    415.93 o
  -6   8   4      737.77      991.79    279.24 o
  -5   8   4     3628.47     3997.07    350.12 o
  -4   8   4     3418.43     3050.50    310.42 o
  -3   8   4     4145.17     4405.61    257.41 o
  -2   8   4     5567.33     5591.09    285.40 o
  -1   8   4      883.38      933.68    162.28 o
   0   8   4     1387.25     1546.61    183.51 o
   1   8   4       17.29      -91.07    179.48 o
   2   8   4       42.51       77.85    149.14 o
   3   8   4     1249.15     1030.12    209.98 o
   4   8   4     5606.34     5204.34    340.62 o
   5   8   4     4501.73     4140.82    481.03 o
   6   8   4       84.96      129.56    308.42 o
   7   8   4      205.33      334.81    384.49 o
   8   8   4       15.61     -160.33    337.17 o
   9   8   4     1179.05     1463.31    709.63 o
  10   8   4     2048.05     1580.93    841.06 o
 -11   9   4      129.08      415.03    400.68 o
 -10   9   4      635.96     1483.08    431.10 o
  -9   9   4     3565.75     3419.27    493.94 o
  -8   9   4     4200.13     4721.89    544.23 o
  -7   9   4     8020.66     8347.77    677.78 o
  -6   9   4    13802.96    14204.83    814.85 o
  -5   9   4     7484.94     6694.87    571.18 o
  -4   9   4     2248.94     1761.10    402.05 o
  -3   9   4     2719.57     2868.49    288.92 o
  -2   9   4       66.62      132.44    176.58 o
  -1   9   4     6633.85     6930.34    343.45 o
   0   9   4    12032.04    11705.13    436.87 o
   1   9   4     8983.51     9491.94    405.55 o
   2   9   4     7885.01     8139.08    448.35 o
   3   9   4      762.35      381.14    227.10 o
   4   9   4       12.84      -96.59    281.41 o
   5   9   4      198.68     -292.02    292.02 o
   6   9   4     1228.11     1525.13    386.33 o
   7   9   4     1407.23     1191.53    426.66 o
   8   9   4     2980.81     2970.59    529.75 o
   9   9   4     4289.88     4317.70    583.44 o
 -10  10   4     3769.99     3387.52    538.64 o
  -9  10   4     6793.30     7654.97   2235.32 o
  -8  10   4     2720.22     2939.80    477.83 o
  -7  10   4     1442.94      876.79    419.46 o
  -6  10   4      347.78      571.53    358.43 o
  -5  10   4    18987.74    17079.61    936.71 o
  -4  10   4    19494.94    18372.34    969.69 o
  -3  10   4    14398.61    14287.20    686.60 o
  -2  10   4    13294.55    12571.16    630.38 o
  -1  10   4     5902.64     6367.35    358.87 o
   0  10   4     1499.82     1716.44    256.89 o
   1  10   4      741.66     1070.79    238.86 o
   2  10   4     1311.50     1489.57    314.94 o
   3  10   4     8519.56     9449.47    701.04 o
   4  10   4     2725.32     3219.71    492.72 o
   5  10   4     7275.64     7142.44    662.28 o
   6  10   4    11257.84    12066.92    843.34 o
   7  10   4     2897.64     2322.42    512.85 o
   8  10   4      304.34      452.85    452.17 o
  -8  11   4     2342.22     2522.58    507.54 o
  -7  11   4     1296.25     1026.16    424.00 o
  -6  11   4     3058.96     3609.77    541.75 o
  -5  11   4     6071.05     6093.07    629.82 o
  -4  11   4     2191.63     2717.15    465.60 o
  -3  11   4     1000.01     1171.07    334.42 o
  -2  11   4       96.65      546.71    292.34 o
  -1  11   4     2025.37     1665.20    348.77 o
   0  11   4     7876.86     8052.33    460.74 o
   1  11   4    18565.81    20670.54    662.85 o
   2  11   4    21648.05    22273.88    940.97 o
   3  11   4     1494.39     1312.60    532.84 o
   4  11   4      324.69      551.42    374.11 o
   5  11   4     1152.98     1279.08    545.22 o
   6  11   4     1922.15     1566.63    456.60 o
  -6  12   4       30.58      248.20    581.27 o
  -5  12   4     6425.08     7406.24    933.51 o
  -4  12   4    12040.45    11612.24    838.41 o
  -3  12   4     7732.54     8360.24    573.73 o
  -2  12   4     8581.44     8943.58    607.18 o
  -1  12   4     4338.96     5016.40    486.95 o
   0  12   4     1140.45     1320.61    426.81 o
   1  12   4     1072.02     1237.21   1094.24 o
   2  12   4     1953.28     2985.54    513.57 o
   3  12   4     5624.42     5854.65   1115.57 o
   4  12   4     3252.24     3521.93    582.94 o
 -15   1   5      293.45      237.07    463.83 o
 -14   1   5       41.10        0.50    350.98 o
 -13   1   5      117.64      263.01    333.51 o
 -12   1   5     1061.24      844.35    352.07 o
 -11   1   5      108.25      247.03    258.72 o
 -10   1   5     3299.30     3493.15    237.89 o
  -9   1   5       35.50      114.34    122.27 o
  -8   1   5     1257.78     1169.13    143.90 o
  -7   1   5     2418.99     2581.67    170.00 o
  -6   1   5    20083.61    21000.90    544.91 o
  -5   1   5    11391.91    11620.41    319.80 o
  -4   1   5     1044.79      949.56     94.81 o
  -3   1   5    12938.81    13848.16    368.96 o
  -2   1   5     1709.03     1793.07     98.67 o
  -1   1   5     7282.31     7721.50    193.33 o
   0   1   5     4469.03     4941.98    149.68 o
   1   1   5    19546.50    20003.49    391.23 o
   2   1   5     7463.90     6949.61    249.97 o
   3   1   5    12591.99    13260.16    339.00 o
   4   1   5     2241.91     2392.54    170.34 o
   5   1   5     2092.42     2280.45    176.45 o
   6   1   5     1189.26     1094.61    149.09 o
   7   1   5      566.33      515.85    142.28 o
   8   1   5     2070.97     2342.94    216.74 o
   9   1   5     3713.53     3794.05    286.66 o
  10   1   5      817.66     1108.53    276.32 o
  11   1   5       28.00      451.62    276.05 o
  12   1   5     1206.68     1230.45    531.86 o
  13   1   5      416.99      635.33    514.94 o
 -15   2   5     1232.53     1385.32    495.72 o
 -14   2   5     7386.16     7940.32    684.86 o
 -13   2   5     3854.25     3784.22    386.38 o
 -12   2   5      459.16      421.46    256.38 o
 -11   2   5     1864.97     2313.10    301.44 o
 -10   2   5     8691.72     8798.08    433.90 o
  -9   2   5    23397.50    23191.46    715.75 o
  -8   2   5    44507.38    43439.48    883.68 o
  -7   2   5    33021.70    31897.23    756.18 o
  -6   2   5    16011.40    16508.17    442.22 o
  -5   2   5     8710.12     9183.60    339.62 o
  -4   2   5     5429.86     6098.31    774.12 o
  -3   2   5      179.22      180.58    111.40 o
  -2   2   5    30553.15    31671.76    549.79 o
  -1   2   5    24426.83    25160.29    453.94 o
   0   2   5     2932.23     2950.55    117.34 o
   1   2   5     7220.81     7792.22    249.10 o
   2   2   5     7736.47     8253.93    271.78 o
   3   2   5     1886.73     1747.45    133.62 o
   4   2   5     7702.46     7593.92    265.06 o
   5   2   5     6271.74     6016.91    250.12 o
   6   2   5     9381.18     9845.01    359.84 o
   7   2   5     3683.50     3536.14    339.77 o
   8   2   5      393.30      385.56    167.50 o
   9   2   5      172.47     -180.33    248.72 o
  10   2   5     1619.57     2099.57    336.98 o
  11   2   5      258.51      293.92    349.59 o
  12   2   5      494.09      230.74    413.42 o
 -15   3   5      155.81      456.96    466.52 o
 -14   3   5     6267.74     6439.89    566.69 o
 -13   3   5    18406.15    18531.67    765.74 o
 -12   3   5     7972.75     7622.39    520.76 o
 -11   3   5     5030.84     5314.70    398.43 o
 -10   3   5     2612.97     2745.39    331.30 o
  -9   3   5     2826.91     3096.74    586.00 o
  -8   3   5      113.74       22.22    190.06 o
  -7   3   5      227.84      317.99    133.92 o
  -6   3   5    23883.50    24243.82    593.28 o
  -5   3   5    46476.38    47140.96   1334.05 o
  -4   3   5    15537.84    14928.33    566.67 o
  -3   3   5    27515.56    29072.55    648.48 o
  -2   3   5    17708.97    18237.10    345.09 o
  -1   3   5       30.03       95.50     62.80 o
   0   3   5    25406.57    26316.06    503.48 o
   1   3   5    57451.13    57141.54    957.74 o
   2   3   5    24838.90    24458.42    580.66 o
   3   3   5    14015.60    14062.01    506.03 o
   4   3   5     2254.52     2148.09    161.76 o
   5   3   5     1152.97     1166.81    184.29 o
   6   3   5     3198.34     3111.59    208.73 o
   7   3   5    11351.23    11174.88    398.22 o
   8   3   5    11054.48    10734.97    537.85 o
   9   3   5    11562.67    12619.22    596.65 o
  10   3   5     4382.74     5080.66   1062.49 o
  11   3   5     1599.62     1745.28    396.05 o
  12   3   5     2329.52     2622.97    469.20 o
 -14   4   5    16846.04    16622.05    769.29 o
 -13   4   5     2912.86     2714.45    374.84 o
 -12   4   5      223.94      108.90    353.07 o
 -11   4   5      420.32      151.88    237.41 o
 -10   4   5     8513.67     7682.32    527.11 o
  -9   4   5    31333.19    29631.11   1100.09 o
  -8   4   5    17630.10    15387.07   1194.04 o
  -7   4   5     7043.01     7476.94    456.69 o
  -6   4   5     1956.67     2260.02    122.39 o
  -5   4   5    22858.58    23015.85    574.31 o
  -4   4   5    39514.80    40186.79    895.03 o
  -3   4   5    41187.37    41352.62    836.76 o
  -2   4   5    61885.52    64990.08   1090.04 o
  -1   4   5    45808.09    46564.94    762.61 o
   0   4   5    38377.29    38288.60    713.00 o
   1   4   5    22794.92    22767.82    488.00 o
   2   4   5      241.47      191.04    141.25 o
   3   4   5     8142.34     7776.64    317.22 o
   4   4   5     1128.70     1573.39    190.95 o
   5   4   5    20510.97    19474.52    620.81 o
   6   4   5    52575.32    52214.78   1078.70 o
   7   4   5     8742.68     8735.69    438.83 o
   8   4   5     2415.20     2629.88    291.86 o
   9   4   5      959.53     1151.66    351.57 o
  10   4   5      621.05     1070.38    351.76 o
  11   4   5     2111.78     2364.72    518.12 o
  12   4   5     5630.78     6333.23    621.96 o
 -14   5   5    12344.56    12596.05    677.77 o
 -13   5   5    31272.49    28073.73   1008.23 o
 -12   5   5     9272.57     8574.99    518.93 o
 -11   5   5     7712.59     7735.24    472.82 o
 -10   5   5    10224.89    11114.40    780.99 o
  -9   5   5     1727.40     1431.59    336.11 o
  -8   5   5      683.47      522.50    512.12 o
  -7   5   5      392.67      180.84    217.01 o
  -6   5   5    13163.38    12331.37    616.48 o
  -5   5   5    38436.89    39093.25   1035.54 o
  -4   5   5    20483.53    19844.23    685.03 o
  -3   5   5    18237.75    17857.89    530.45 o
  -2   5   5     4132.50     4164.82    199.52 o
  -1   5   5     7503.37     7659.27    248.45 o
   0   5   5     7340.15     7007.46    264.90 o
   1   5   5    37107.61    37073.12    651.34 o
   2   5   5    48194.42    44577.48    841.22 o
   3   5   5    21188.13    20104.76    566.71 o
   4   5   5    11473.62    10857.81    438.76 o
   5   5   5    11525.77    10059.81    832.59 o
   6   5   5       82.75      -56.01    183.16 o
   7   5   5     4833.52     4692.54    354.68 o
   8   5   5     9686.66     8704.36    618.82 o
   9   5   5    22784.33    22950.06   1064.34 o
  10   5   5    22662.23    20706.97   1026.71 o
  11   5   5     7376.04     7363.61    836.53 o
 -13   6   5     1425.01     1418.27    365.28 o
 -12   6   5       25.45      -19.51    268.40 o
 -11   6   5     2500.85     1593.51    402.73 o
 -10   6   5    20902.18    19142.42    945.35 o
  -9   6   5    31193.83    30309.51   1193.74 o
  -8   6   5    25627.49    27144.60   1090.43 o
  -7   6   5    15053.74    15590.77    765.16 o
  -6   6   5     6177.36     5813.93   1207.90 o
  -5   6   5     1356.83     1364.84    217.24 o
  -4   6   5      464.69      287.96    175.26 o
  -3   6   5     1978.16     2042.73    153.94 o
  -2   6   5    41117.26    41732.31   1116.24 o
  -1   6   5    31247.68    31266.52    614.07 o
   0   6   5    11101.78    10906.60    319.24 o
   1   6   5    17630.38    17608.68    378.85 o
   2   6   5     3171.38     2788.73    222.80 o
   3   6   5     2760.14     2973.94    231.02 o
   4   6   5    19953.16    17979.91   1320.46 o
   5   6   5    31872.25    30553.86    892.10 o
   6   6   5    23803.22    23711.57    778.66 o
   7   6   5    13153.93    12974.60    745.89 o
   8   6   5     6526.15     5852.24    538.16 o
   9   6   5       30.20     -323.18    323.18 o
  10   6   5     4173.79     5683.58    784.91 o
  11   6   5     5684.90     6335.09    632.81 o
 -13   7   5     9263.92     9254.20    606.41 o
 -12   7   5     5555.00     5830.18    614.26 o
 -11   7   5     7223.95     7084.14    745.19 o
 -10   7   5     2981.68     2285.46    696.02 o
  -9   7   5       54.92      -83.47    299.07 o
  -8   7   5     2014.14     1669.27    370.51 o
  -7   7   5     7147.81     6822.98    864.30 o
  -6   7   5    29297.52    27782.69   1104.34 o
  -5   7   5    29657.20    28238.84    887.87 o
  -4   7   5    23671.84    23882.57    626.91 o
  -3   7   5    20285.58    19507.13    501.71 o
  -2   7   5      477.60      557.81    176.77 o
  -1   7   5    16454.11    16338.72    639.94 o
   0   7   5    13694.57    13289.38    377.63 o
   1   7   5    11142.51    10680.65    340.86 o
   2   7   5    27922.41    27448.67    598.63 o
   3   7   5    29027.60    28594.36    783.69 o
   4   7   5    14718.38    14203.71    577.66 o
   5   7   5     4592.58     4324.80    359.21 o
   6   7   5      394.04      339.31    289.50 o
   7   7   5      249.55      -22.22    329.34 o
   8   7   5     7222.62     7030.02    611.86 o
   9   7   5    32690.85    32746.76   1388.82 o
  10   7   5    32001.24    27559.17   1285.19 o
 -12   8   5      324.69      324.62    433.56 o
 -11   8   5     1625.28     1745.75    455.96 o
 -10   8   5    18507.80    18477.76    982.74 o
  -9   8   5    21633.58    20783.04   1026.56 o
  -8   8   5    11548.85    10797.02    711.04 o
  -7   8   5    14387.18    14133.82    649.36 o
  -6   8   5     5385.77     4624.62    420.99 o
  -5   8   5      142.66      245.36    302.93 o
  -4   8   5      174.58       27.30    214.09 o
  -3   8   5     5305.51     5376.10    279.02 o
  -2   8   5    24462.76    24423.93    758.63 o
  -1   8   5    17872.78    16582.04    488.29 o
   0   8   5     4153.65     4461.38    265.33 o
   1   8   5     9102.12     8719.70    328.41 o
   2   8   5     1489.30     1549.82    265.87 o
   3   8   5    19180.27    19987.72    746.35 o
   4   8   5    29771.70    30703.85    842.32 o
   5   8   5    38275.38    36115.36   1383.45 o
   6   8   5    22449.81    23209.24   1081.85 o
   7   8   5     6311.68     6110.18    589.47 o
   8   8   5     5641.25     5594.51    592.97 o
   9   8   5      193.69     -174.56    527.32 o
 -11   9   5    10536.95    10394.74   1341.41 o
 -10   9   5    17715.90    17241.30    996.79 o
  -9   9   5     1693.15     1550.13    417.87 o
  -8   9   5     2217.24     1819.97    411.16 o
  -7   9   5     3555.40     3865.79    494.49 o
  -6   9   5     9710.42     9341.17    947.98 o
  -5   9   5    23948.13    23583.40   1064.57 o
  -4   9   5    26394.89    24498.17    880.05 o
  -3   9   5     8628.27     8506.55    449.13 o
  -2   9   5      138.38      181.91    211.27 o
  -1   9   5     4619.49     4227.62    359.67 o
   0   9   5     4515.24     4223.31    291.95 o
   1   9   5     6377.43     6567.81    347.58 o
   2   9   5     9822.91    10397.80    392.06 o
   3   9   5     2756.22     3231.54    285.74 o
   4   9   5      961.92      976.54    431.93 o
   5   9   5     1415.31     1375.45    397.92 o
   6   9   5     1479.94     1321.68    439.54 o
   7   9   5     1532.09     1621.32    480.36 o
   8   9   5     3721.50     5433.50    642.03 o
 -10  10   5     2505.69     3424.25    516.38 o
  -9  10   5     7966.85     8561.70    749.36 o
  -8  10   5     2177.72     2266.17    461.67 o
  -7  10   5      373.76      841.87    385.12 o
  -6  10   5     1933.74     2201.71    440.24 o
  -5  10   5      177.17      321.53    759.66 o
  -4  10   5     3544.76     3607.03    534.80 o
  -3  10   5    10733.39    10934.46    610.18 o
  -2  10   5    16906.32    17218.71    667.17 o
  -1  10   5     8880.34     8820.08    619.05 o
   0  10   5     9014.59     8586.38    403.08 o
   1  10   5     6776.89     7047.60    376.70 o
   2  10   5      166.39      458.24    251.01 o
   3  10   5     8218.22     8988.85    884.46 o
   4  10   5     5417.94     5409.36    598.19 o
   5  10   5     9347.88     9603.04    722.83 o
   6  10   5     9236.16     8495.70    774.61 o
   7  10   5      948.48      760.91    607.63 o
  -8  11   5       11.78      653.42    447.75 o
  -7  11   5      104.93      276.35    395.40 o
  -6  11   5     3221.26     4391.73   1478.85 o
  -5  11   5     4367.03     5008.26    715.03 o
  -4  11   5      965.45      748.87    377.95 o
  -3  11   5      821.88      931.60    310.66 o
  -2  11   5      707.24     1207.28    315.51 o
  -1  11   5     3109.05     3747.69    422.12 o
   0  11   5     4203.53     4679.64    490.80 o
   1  11   5     4312.25     5010.38    406.65 o
   2  11   5     5224.44     5419.80    486.51 o
   3  11   5     2901.34     3137.68    484.68 o
   4  11   5      717.10      833.17    439.71 o
   5  11   5      578.53     1021.53    453.84 o
   6  11   5      165.51       31.55    435.37 o
  -6  12   5      798.61      479.50    445.46 o
  -5  12   5      132.31      618.27    394.34 o
  -4  12   5       16.07      105.65    392.55 o
  -3  12   5       97.39     -330.75    467.91 o
  -2  12   5       54.81     -235.23    298.22 o
  -1  12   5      788.45     1386.82    356.13 o
   0  12   5      294.12      353.94    414.86 o
   1  12   5      510.62      317.23    372.79 o
   2  12   5        0.73     -339.14    339.14 o
   3  12   5       63.35      374.98    406.60 o
 -15   0   6    12089.06    15122.24   1367.28 o
 -14   0   6     8933.05     8967.27   1021.78 o
 -13   0   6     8736.85     9532.96    997.75 o
 -12   0   6     1907.48     2338.06    566.43 o
 -11   0   6      154.93      -75.20    239.59 o
 -10   0   6    10946.83    11325.57    554.31 o
  -9   0   6    49924.18    52776.34   1499.02 o
  -8   0   6    20180.75    21457.33    738.27 o
  -7   0   6    97251.70   104786.53   2573.49 o
  -6   0   6    42471.48    43881.96   1176.66 o
  -5   0   6     7795.14     8039.35    323.83 o
  -4   0   6    10072.74    10396.07    449.47 o
  -3   0   6     4150.30     5357.06    303.57 o
  -2   0   6    20640.04    23058.89    873.43 o
  -1   0   6   202586.33   213169.09   5005.97 o
   0   0   6    45883.98    47709.92    998.83 o
   1   0   6    35251.52    34654.14    775.03 o
   2   0   6    38386.94    38296.81    877.05 o
   3   0   6     2276.00     2425.33    332.87 o
   4   0   6    27481.99    27093.14    846.16 o
   5   0   6    43765.47    42892.57   1241.43 o
   6   0   6    17246.20    16337.41   1391.68 o
   7   0   6    15516.01    15440.01    698.23 o
   8   0   6    36817.33    34684.33   1898.16 o
   9   0   6    19813.43    19979.13   1293.11 o
  10   0   6       42.06     -116.96    391.84 o
  11   0   6       55.45      262.37    447.01 o
  12   0   6      424.55     1396.95    534.06 o
 -15   1   6      348.60     1292.34    531.73 o
 -14   1   6     1030.26     1254.19    439.59 o
 -13   1   6     6661.86     6465.46    582.93 o
 -12   1   6    25053.96    24598.44    833.31 o
 -11   1   6    22748.93    22408.14    754.72 o
 -10   1   6    24505.03    25802.29    787.00 o
  -9   1   6     2393.65     2473.53    286.47 o
  -8   1   6     1226.64     1192.06    145.10 o
  -7   1   6       51.29       25.97    114.18 o
  -6   1   6    14437.55    14218.19    394.74 o
  -5   1   6    15189.12    14702.94    376.63 o
  -4   1   6    34369.33    36741.88    763.97 o
  -3   1   6    42779.81    44342.80    793.62 o
  -2   1   6      690.68      806.79     82.16 o
  -1   1   6     8040.29     8522.32    192.17 o
   0   1   6    11111.10    11778.05    325.36 o
   1   1   6     2706.99     2821.63    149.04 o
   2   1   6    38168.43    37551.75    660.52 o
   3   1   6    92240.47    94805.53   1643.24 o
   4   1   6    99412.95    99571.80   1747.36 o
   5   1   6    51928.00    51607.79   1017.83 o
   6   1   6    10784.39    10555.92    360.34 o
   7   1   6     4968.67     4735.52    265.31 o
   8   1   6      243.27      283.97    171.21 o
   9   1   6    35469.02    36825.04   1049.19 o
  10   1   6    34199.63    35379.91   1074.90 o
  11   1   6    19650.09    21382.38    979.40 o
  12   1   6    12211.47    12148.35   1048.27 o
 -15   2   6    10413.44    11391.26    842.47 o
 -14   2   6    18953.88    20080.33   1052.86 o
 -13   2   6     9464.77     8953.07    552.02 o
 -12   2   6     8031.46     7815.27    471.62 o
 -11   2   6     7535.48     7279.69    476.43 o
 -10   2   6      257.17      389.85    208.08 o
  -9   2   6    18436.36    18135.10    608.66 o
  -8   2   6    10179.57    10581.36    328.57 o
  -7   2   6     9710.49    10511.71    340.28 o
  -6   2   6    17438.32    17652.25    568.36 o
  -5   2   6     1476.33     1552.26    225.59 o
  -4   2   6     2395.25     2575.77    212.70 o
  -3   2   6    15782.37    15930.11    348.08 o
  -2   2   6   106378.87   115422.30   1946.22 o
  -1   2   6    66227.44    70388.32   1185.29 o
   0   2   6   131266.98   138319.03   2087.99 o
   1   2   6    74555.52    75326.88   1367.48 o
   2   2   6     8376.08     8018.30    222.40 o
   3   2   6     1896.55     1963.17    141.81 o
   4   2   6     9608.46     9953.55    339.04 o
   5   2   6    34337.25    32473.54    714.95 o
   6   2   6    47383.20    45100.27    947.08 o
   7   2   6    18902.43    18286.62    526.86 o
   8   2   6    18889.97    17490.78   1370.73 o
   9   2   6    11236.10    10673.74    522.78 o
  10   2   6      632.78     1035.46    298.78 o
  11   2   6      350.48      378.11    462.22 o
  12   2   6     2455.08     2584.00    625.77 o
 -15   3   6     2207.04     2945.72    753.28 o
 -14   3   6     1462.65     1956.50    468.59 o
 -13   3   6     9488.67    10138.06    732.49 o
 -12   3   6     4393.34     4324.17    377.29 o
 -11   3   6     6123.97     6207.64    408.21 o
 -10   3   6    26175.42    23897.26   1043.04 o
  -9   3   6     8042.66     7899.04    406.93 o
  -8   3   6     1164.33     1022.67    221.84 o
  -7   3   6      694.02      901.87    116.48 o
  -6   3   6     5265.71     5707.83    372.00 o
  -5   3   6    41848.91    43507.04   1458.50 o
  -4   3   6    66894.11    68046.66   1766.85 o
  -3   3   6    61144.15    62754.01   1033.28 o
  -2   3   6    20248.00    19836.92    419.73 o
  -1   3   6     4108.40     4305.25    160.24 o
   0   3   6     3003.92     3310.04    144.85 o
   1   3   6    23185.73    22937.36    547.92 o
   2   3   6    54303.54    55114.59   1095.60 o
   3   3   6     6081.94     6229.12    280.78 o
   4   3   6    21585.35    21317.72    517.44 o
   5   3   6    20679.76    20926.46    671.75 o
   6   3   6      685.53      898.00    166.52 o
   7   3   6     3751.82     3704.18    330.40 o
   8   3   6     3459.51     3546.26    435.83 o
   9   3   6     9987.98    10187.60    521.04 o
  10   3   6    13027.67    12428.97    762.75 o
  11   3   6    10055.92    10746.33   1006.58 o
  12   3   6     4826.85     6157.67    804.28 o
 -15   4   6     3301.19     3773.47    783.69 o
 -14   4   6    11922.10    13396.14    689.83 o
 -13   4   6    11070.77    11275.77    604.72 o
 -12   4   6     2968.42     2781.13    348.72 o
 -11   4   6     3750.45     3847.50    368.10 o
 -10   4   6      158.80      209.51    295.67 o
  -9   4   6     4627.69     4469.89    423.08 o
  -8   4   6     7666.80     7479.35    478.36 o
  -7   4   6    20879.30    20473.33    809.04 o
  -6   4   6     2321.39     2913.43    679.59 o
  -5   4   6       91.80       95.51    207.97 o
  -4   4   6     3970.14     4186.82    196.81 o
  -3   4   6     3511.03     3412.77    181.01 o
  -2   4   6     9719.97    10408.25    312.07 o
  -1   4   6    55941.70    58140.55    999.45 o
   0   4   6    28660.40    28411.75    625.23 o
   1   4   6    29780.98    31347.28    623.49 o
   2   4   6     1374.00     1214.80    163.74 o
   3   4   6      112.03       20.92    139.78 o
   4   4   6      941.86     1148.04    179.24 o
   5   4   6    14034.22    13991.49    529.76 o
   6   4   6    18370.03    17116.85    610.88 o
   7   4   6    20671.61    20503.45    707.19 o
   8   4   6     4476.87     4053.37    352.94 o
   9   4   6     1152.74     1264.48    351.88 o
  10   4   6       48.52      -73.52    331.96 o
  11   4   6       38.02      469.87    359.12 o
  12   4   6     1408.04     2121.04    463.07 o
 -14   5   6      766.46      793.74    311.92 o
 -13   5   6       56.57      137.15    269.17 o
 -12   5   6      313.39      285.25    255.03 o
 -11   5   6      112.51     -216.79    216.79 o
 -10   5   6      120.99      171.87    298.90 o
  -9   5   6     1114.92     1240.57    318.89 o
  -8   5   6     9756.15    10095.35   1373.17 o
  -7   5   6      489.61      374.03    239.45 o
  -6   5   6     1397.60     1279.42    264.53 o
  -5   5   6     1633.70     1802.42    188.56 o
  -4   5   6     3748.91     3677.14    195.01 o
  -3   5   6     6063.98     5744.81    226.52 o
  -2   5   6     8186.18     8329.02    261.34 o
  -1   5   6     1916.21     1976.48    148.00 o
   0   5   6    20504.61    19815.67    469.72 o
   1   5   6    35144.89    34556.13    697.82 o
   2   5   6    23776.49    23913.26    632.57 o
   3   5   6    14508.23    13753.11    470.69 o
   4   5   6    18193.36    16829.80    585.18 o
   5   5   6     3141.30     2897.04    281.36 o
   6   5   6       24.50      -82.85    190.93 o
   7   5   6      446.65      146.90    213.39 o
   8   5   6      147.85      325.26    340.10 o
   9   5   6     1214.29      636.09    366.59 o
  10   5   6      662.69      685.84    359.84 o
  11   5   6      194.42      761.86    377.16 o
 -14   6   6      754.06      916.86    383.93 o
 -13   6   6      803.21     1053.36    314.44 o
 -12   6   6       16.86      302.08    276.12 o
 -11   6   6     2534.20     2223.59    708.04 o
 -10   6   6     1124.84     1379.93    362.37 o
  -9   6   6       12.52      -44.51    309.22 o
  -8   6   6     6307.87     6971.11    536.66 o
  -7   6   6     6916.30     6260.50    486.50 o
  -6   6   6      602.82      417.60    250.07 o
  -5   6   6     1638.18     1752.06    232.52 o
  -4   6   6      136.51      132.83    181.04 o
  -3   6   6     5845.39     5565.99    235.19 o
  -2   6   6      448.91      728.40    132.79 o
  -1   6   6       91.22       97.13    104.82 o
   0   6   6     1521.18     1629.75    153.85 o
   1   6   6     2550.20     2820.06    191.61 o
   2   6   6      175.80       11.96    136.52 o
   3   6   6      700.82      845.11    180.46 o
   4   6   6      325.05      284.49    220.89 o
   5   6   6      135.58      -56.78    192.60 o
   6   6   6     3130.51     2949.43    302.23 o
   7   6   6     7306.97     7097.55    577.71 o
   8   6   6     2812.23     3536.17    456.02 o
   9   6   6      887.55     1160.84    364.02 o
  10   6   6       72.34      179.50    326.97 o
  11   6   6      116.03      856.89    406.74 o
 -13   7   6       23.27      324.33    315.77 o
 -12   7   6      194.19      458.90    357.65 o
 -11   7   6     1472.73     1536.30    399.05 o
 -10   7   6     1833.55     1957.98    498.88 o
  -9   7   6        7.38      299.02    327.98 o
  -8   7   6       15.51      -36.59    309.29 o
  -7   7   6        0.98      -72.76    200.26 o
  -6   7   6     1576.10     1291.51    253.42 o
  -5   7   6     1263.04     1296.44    279.67 o
  -4   7   6     3566.78     3464.75    308.49 o
  -3   7   6     4028.50     4096.59    260.06 o
  -2   7   6       25.06       52.26    132.05 o
  -1   7   6        2.19      -64.47    120.93 o
   0   7   6      254.64      147.47    121.41 o
   1   7   6     3039.24     3072.49    281.44 o
   2   7   6      292.20      357.06    212.09 o
   3   7   6      189.57      421.86    201.56 o
   4   7   6      102.49       25.41    250.47 o
   5   7   6      407.99      485.63    238.68 o
   6   7   6      516.07      311.63    300.00 o
   7   7   6       30.54     -270.42    270.42 o
   8   7   6      178.09      791.35    356.12 o
   9   7   6     3801.30     4030.87    532.61 o
  10   7   6     2022.64     3533.22   1255.10 o
 -12   8   6      386.61      707.40    394.69 o
 -11   8   6      204.41      535.69    372.00 o
 -10   8   6     2108.07     2417.82    435.99 o
  -9   8   6     2848.59     2788.05    478.89 o
  -8   8   6     8037.98     8620.15    528.57 o
  -7   8   6    16583.68    14738.56    665.00 o
  -6   8   6    14137.69    15144.37   1949.16 o
  -5   8   6     3491.90     3665.22    352.80 o
  -4   8   6     5925.32     6195.74    713.74 o
  -3   8   6     4349.61     4719.51    289.52 o
  -2   8   6     2129.44     2494.98    254.77 o
  -1   8   6     8696.72     8267.44    439.81 o
   0   8   6     5488.22     5473.32    400.97 o
   1   8   6     2098.55     2280.01    204.50 o
   2   8   6     4250.63     3832.56    275.08 o
   3   8   6      181.61      817.47    228.60 o
   4   8   6     4266.88     4268.95    506.78 o
   5   8   6     2257.88     2587.99    433.07 o
   6   8   6      185.57      389.98    327.20 o
   7   8   6      337.24      699.31    367.46 o
   8   8   6       60.48      708.10    780.01 o
   9   8   6      552.36     1055.38    456.36 o
 -11   9   6     2154.98     2500.00    467.93 o
 -10   9   6     3186.80     3745.17    543.59 o
  -9   9   6     3359.23     3192.03    477.23 o
  -8   9   6     5117.94     5182.30    555.69 o
  -7   9   6      357.71      536.84    328.01 o
  -6   9   6     3922.71     3988.32    488.89 o
  -5   9   6     9791.87     9419.21    543.17 o
  -4   9   6     5559.23     6598.51   1075.46 o
  -3   9   6    11567.78    11582.81    513.53 o
  -2   9   6     7887.33     7508.16    358.89 o
  -1   9   6       51.34       34.37    172.82 o
   0   9   6     1968.36     2478.79    257.88 o
   1   9   6     3515.92     3241.57    272.63 o
   2   9   6     4883.04     5144.19    335.30 o
   3   9   6     3446.74     3659.90    306.44 o
   4   9   6     7912.87     7509.44    611.43 o
   5   9   6     3565.54     4556.88   1476.89 o
   6   9   6      183.03      204.76    372.02 o
   7   9   6       42.08     -342.35    342.35 o
   8   9   6      510.65      303.37    397.47 o
 -10  10   6     3216.87     3145.51    512.44 o
  -9  10   6     8167.67     8547.53    740.97 o
  -8  10   6     9403.85    10002.62   1068.37 o
  -7  10   6    12205.25    12071.49   1126.73 o
  -6  10   6     4078.56     4216.54    521.34 o
  -5  10   6      648.07      688.75    516.78 o
  -4  10   6      439.02      267.46    327.22 o
  -3  10   6      199.86       77.98    236.94 o
  -2  10   6     2724.94     2687.71    317.39 o
  -1  10   6     4907.32     5563.37    344.37 o
   0  10   6     6909.08     6852.31    441.96 o
   1  10   6    11716.24    11180.67    582.03 o
   2  10   6      485.82      596.35    257.75 o
   3  10   6      114.05      266.57    376.37 o
   4  10   6       50.76      107.47    317.28 o
   5  10   6     8968.65     8507.05   1747.23 o
   6  10   6    11958.35    13126.26    916.10 o
   7  10   6     6802.28     6652.04    685.82 o
  -8  11   6     1298.45     1413.88    794.35 o
  -7  11   6       21.61      231.28    392.72 o
  -6  11   6     3534.78     4610.57   1690.83 o
  -5  11   6    13445.67    14317.17    886.06 o
  -4  11   6    15471.49    15935.33    938.75 o
  -3  11   6    18017.69    18417.20   1007.57 o
  -2  11   6    10644.38    11318.17    634.87 o
  -1  11   6     3828.47     3982.86    377.42 o
   0  11   6      718.84      911.02    293.64 o
   1  11   6     3509.52     4644.96    398.04 o
   2  11   6     5063.78     5233.86    508.63 o
   3  11   6      496.58      761.57    399.51 o
   4  11   6     2024.93     2242.39    476.75 o
   5  11   6     6894.83     6758.10    708.04 o
  -6  12   6     2978.38     2873.12    533.21 o
  -5  12   6      184.28      390.47    381.66 o
  -4  12   6      182.89      699.52    442.94 o
  -3  12   6      115.14     -444.21    450.26 o
  -2  12   6     3386.71     4068.11    443.93 o
  -1  12   6     4923.66     5876.90    649.34 o
   0  12   6    11045.32    12064.87    853.15 o
   1  12   6    13356.30    13587.97   1312.60 o
   2  12   6     4136.54     4543.12    525.10 o
   3  12   6     1258.09     1532.66    451.28 o
 -15   1   7       24.55      421.43    665.00 o
 -14   1   7     1139.84     1285.48    412.62 o
 -13   1   7      961.05      651.15    342.96 o
 -12   1   7      218.06      347.99    308.86 o
 -11   1   7     1053.17     1133.74    244.92 o
 -10   1   7      126.38      -78.21    170.27 o
  -9   1   7     9010.82     9613.85    346.89 o
  -8   1   7    18150.89    18098.71    459.30 o
  -7   1   7     7259.95     6831.89    246.42 o
  -6   1   7      354.87      726.31    129.05 o
  -5   1   7       23.63       41.48     85.13 o
  -4   1   7    11759.22    12746.05    363.41 o
  -3   1   7     1217.81     1169.75    105.28 o
  -2   1   7    13640.82    14368.92    323.40 o
  -1   1   7     5886.41     6271.22    148.19 o
   0   1   7    27821.27    29005.31    533.33 o
   1   1   7    12565.40    12685.57    305.11 o
   2   1   7     3717.96     3560.83    151.81 o
   3   1   7    11541.65    11780.58    332.47 o
   4   1   7    20367.04    20703.46    559.22 o
   5   1   7    11017.31    11301.55    397.61 o
   6   1   7     2998.26     3237.31    244.79 o
   7   1   7     1487.94     1539.10    187.56 o
   8   1   7       22.32     -186.76    186.76 o
   9   1   7      736.56      919.67    271.77 o
  10   1   7      424.32      680.49    312.34 o
  11   1   7      242.86      223.57    339.23 o
  12   1   7     1235.41     2297.36    592.42 o
 -15   2   7     1279.10     1915.15    506.70 o
 -14   2   7     5243.72     5128.10    894.40 o
 -13   2   7     5069.93     6336.30    587.57 o
 -12   2   7     1386.55     2083.11    312.51 o
 -11   2   7      245.84     -129.29    202.12 o
 -10   2   7      701.45      681.21    208.51 o
  -9   2   7       46.89     -138.62    138.62 o
  -8   2   7     3004.60     3066.98    201.81 o
  -7   2   7    22567.96    23647.30    738.31 o
  -6   2   7    25149.40    27723.54    882.17 o
  -5   2   7      368.46      375.08    283.83 o
  -4   2   7    17423.04    17426.84    491.87 o
  -3   2   7    43298.34    48136.57    880.98 o
  -2   2   7     3152.08     3260.79    137.80 o
  -1   2   7    27863.26    29782.42    534.44 o
   0   2   7    46794.11    48556.65    828.81 o
   1   2   7    38945.59    39118.73    801.48 o
   2   2   7    34286.93    35435.77    649.86 o
   3   2   7    18733.12    18867.18    426.44 o
   4   2   7     1776.52     1519.60    182.71 o
   5   2   7     4566.68     4407.15    226.48 o
   6   2   7     7715.74     7505.69    309.01 o
   7   2   7     3289.50     3704.05    304.90 o
   8   2   7     5481.33     5755.19    479.86 o
   9   2   7     1388.87     1693.04    626.31 o
  10   2   7      228.19      237.28    266.01 o
  11   2   7      100.34      307.49    469.82 o
  12   2   7      248.30      581.14    457.56 o
 -15   3   7     2424.94     1503.95    493.32 o
 -14   3   7      940.11     1138.20    413.05 o
 -13   3   7      945.32     1237.27    397.36 o
 -12   3   7      543.20      535.22    251.50 o
 -11   3   7     2649.54     3270.58    335.11 o
 -10   3   7    13009.55    14521.90    584.88 o
  -9   3   7    26956.01    27795.94   1003.38 o
  -8   3   7    33944.25    33124.67   1096.59 o
  -7   3   7    11775.60    12248.18    568.50 o
  -6   3   7     8456.86     9357.03    469.02 o
  -5   3   7     7994.71     8348.98    442.60 o
  -4   3   7    20658.51    20594.93    705.07 o
  -3   3   7    63931.77    65811.46   1083.85 o
  -2   3   7    32270.08    32960.05    604.70 o
  -1   3   7     5521.30     5337.49    184.20 o
   0   3   7      683.91      573.20     97.15 o
   1   3   7     1326.47     1195.15    155.36 o
   2   3   7    11077.76    11726.25    386.76 o
   3   3   7     3499.97     3257.52    192.04 o
   4   3   7    12427.15    12450.27    365.58 o
   5   3   7    42345.52    41240.01    877.67 o
   6   3   7    13744.39    13355.24    524.97 o
   7   3   7      419.21      268.14    190.91 o
   8   3   7       24.56        0.12    225.92 o
   9   3   7      697.13      412.13    257.75 o
  10   3   7     2714.98     3032.77    465.18 o
  11   3   7     6874.51     7321.92    879.81 o
  12   3   7     7916.55     8443.75    942.09 o
 -15   4   7     6000.10     5222.46    633.39 o
 -14   4   7    28985.30    26935.23    991.31 o
 -13   4   7    13804.17    13466.16    696.46 o
 -12   4   7     3439.00     3909.08    373.65 o
 -11   4   7     6841.34     5511.66    410.87 o
 -10   4   7      118.16      -31.59    273.60 o
  -9   4   7     2945.57     2658.73    352.26 o
  -8   4   7     6358.65     6500.70    443.08 o
  -7   4   7     8006.31     8854.99    535.66 o
  -6   4   7     8822.63     9292.31    494.26 o
  -5   4   7     3959.65     3853.49    346.91 o
  -4   4   7    17289.73    17441.85    660.82 o
  -3   4   7     3065.62     3341.05    170.26 o
  -2   4   7      108.74       91.81    108.20 o
  -1   4   7    10893.48    11301.25    316.67 o
   0   4   7    80390.64    83056.84   1371.52 o
   1   4   7    93120.66    93966.24   1746.59 o
   2   4   7    12050.81    10479.14    376.17 o
   3   4   7     4753.47     4830.83    299.17 o
   4   4   7     2914.27     2672.56    237.66 o
   5   4   7     7325.39     7039.14    374.52 o
   6   4   7    32515.29    30990.29   1084.40 o
   7   4   7    21887.58    20241.80   1106.24 o
   8   4   7    15633.58    16182.26    654.62 o
   9   4   7     7676.53     8095.88    686.95 o
  10   4   7     6999.24     7107.91    628.35 o
  11   4   7     4190.88     4977.14    577.56 o
 -14   5   7      549.05      262.01    323.30 o
 -13   5   7     2155.11     2723.78    350.25 o
 -12   5   7      837.03      694.72    318.70 o
 -11   5   7    12244.14    11483.77    698.25 o
 -10   5   7    20470.09    19640.12   1195.02 o
  -9   5   7    18376.76    17803.61    830.36 o
  -8   5   7     9444.38     9116.48    566.99 o
  -7   5   7      852.26      841.26    258.17 o
  -6   5   7    11310.37    10764.97    827.58 o
  -5   5   7    31019.70    30465.93    668.94 o
  -4   5   7    47097.46    47436.89   1242.14 o
  -3   5   7    78901.33    81904.49   1373.03 o
  -2   5   7    26230.17    26893.03    533.49 o
  -1   5   7     8873.30     8431.66    268.47 o
   0   5   7    21078.34    21318.38    498.94 o
   1   5   7      211.30      353.77    117.00 o
   2   5   7     2248.23     2169.64    199.30 o
   3   5   7      708.60      525.40    156.15 o
   4   5   7    13316.67    11649.76    443.94 o
   5   5   7    42550.98    42113.16   1117.74 o
   6   5   7    11607.30    11602.73    527.90 o
   7   5   7     2638.98     2290.36    408.41 o
   8   5   7       38.39     -119.32    362.91 o
   9   5   7     3476.60     3374.47    564.35 o
  10   5   7     8881.26     8661.76    694.35 o
  11   5   7    11648.02    11593.59    809.46 o
 -14   6   7    19222.23    19449.56    861.87 o
 -13   6   7    15192.59    14668.91    720.56 o
 -12   6   7     8291.79     8140.99    659.35 o
 -11   6   7     1626.41     1914.50    378.98 o
 -10   6   7     3276.80     4336.32    471.75 o
  -9   6   7     7721.87     7685.27    577.84 o
  -8   6   7    13854.01    13487.45    736.86 o
  -7   6   7    25657.48    23104.53   2021.74 o
  -6   6   7    38956.89    37922.28   1070.95 o
  -5   6   7     9786.66     9662.28    463.82 o
  -4   6   7    12283.32    12255.47    385.80 o
  -3   6   7     7364.84     7478.97    275.62 o
  -2   6   7     4103.01     4261.30    395.30 o
  -1   6   7    18794.97    18707.64    567.53 o
   0   6   7    34201.88    34881.50    679.10 o
   1   6   7    64577.64    61411.39   1128.77 o
   2   6   7    31616.07    31777.65    864.61 o
   3   6   7     9297.63     8614.48    553.10 o
   4   6   7      717.64      612.70    242.79 o
   5   6   7     2306.96     2456.76    283.74 o
   6   6   7     4226.26     4333.26    359.88 o
   7   6   7     4088.29     3756.04    455.11 o
   8   6   7    13516.56    13801.93   1474.68 o
   9   6   7    12930.66    12984.05    926.64 o
  10   6   7     5485.22     6015.23    900.90 o
 -13   7   7      286.83      724.79    325.87 o
 -12   7   7     3907.83     4849.31    940.74 o
 -11   7   7    22354.12    21219.91   1054.96 o
 -10   7   7    18971.73    18024.79    933.31 o
  -9   7   7    10170.56    10526.61    703.32 o
  -8   7   7    10403.08     9486.25    685.23 o
  -7   7   7     5075.84     4849.36    440.26 o
  -6   7   7     2855.00     2573.77    301.78 o
  -5   7   7     9257.07     9535.70    647.77 o
  -4   7   7     8303.20     8305.77    547.12 o
  -3   7   7    17980.53    16833.30    548.02 o
  -2   7   7    10876.60    11001.25    427.89 o
  -1   7   7      671.67      762.22    140.67 o
   0   7   7      318.93      416.80    135.19 o
   1   7   7       75.41      229.37    153.65 o
   2   7   7     5974.65     5520.53    360.32 o
   3   7   7    18297.88    18078.01    605.58 o
   4   7   7    47030.91    46653.26   1133.73 o
   5   7   7    37485.48    36901.37   1078.35 o
   6   7   7    13800.04    13831.24    800.78 o
   7   7   7    16012.93    15379.30    876.27 o
   8   7   7     2365.38     2473.65    434.55 o
   9   7   7     7420.86     7997.42    708.25 o
  10   7   7    13313.18    13038.16    895.15 o
 -12   8   7     7456.38     6974.39    654.43 o
 -11   8   7     5023.31     4317.52    558.15 o
 -10   8   7      375.92      114.01    322.96 o
  -9   8   7     2737.44     2706.01    450.61 o
  -8   8   7     6075.77     5856.87    449.86 o
  -7   8   7    12459.85    11013.36    980.36 o
  -6   8   7    21268.75    21152.31   1628.89 o
  -5   8   7    18130.19    17110.68   1446.57 o
  -4   8   7    14541.98    14297.85    633.56 o
  -3   8   7      338.63      745.59    222.16 o
  -2   8   7     6506.22     6691.45    313.83 o
  -1   8   7    14826.07    13865.31    477.15 o
   0   8   7    26230.57    25639.58    600.56 o
   1   8   7    40166.15    40612.83    892.86 o
   2   8   7    19109.68    19054.14    582.03 o
   3   8   7     3707.37     3969.74    391.75 o
   4   8   7       52.00      123.36    220.45 o
   5   8   7     4104.67     4254.45    492.91 o
   6   8   7     4001.53     4388.24    530.76 o
   7   8   7     3324.51     3474.08    508.86 o
   8   8   7    12984.93    12953.31   1284.89 o
   9   8   7    10364.66     9010.03   1594.47 o
 -11   9   7     7485.38     7293.67    674.23 o
 -10   9   7    14457.10    14529.16    903.27 o
  -9   9   7     5247.28     6115.81    710.00 o
  -8   9   7     1610.14     1425.11    378.13 o
  -7   9   7     2541.62     2271.08    424.50 o
  -6   9   7      111.68      -45.67    246.71 o
  -5   9   7     6345.33     5699.26    458.81 o
  -4   9   7    18415.29    19247.69    953.20 o
  -3   9   7    26125.38    25727.24    797.25 o
  -2   9   7     7547.21     7965.49    430.51 o
  -1   9   7     9844.19     9906.74    592.00 o
   0   9   7    17092.29    16923.43    538.39 o
   1   9   7     1580.64     1856.22    249.51 o
   2   9   7     5861.34     5385.61    344.55 o
   3   9   7     9175.91     9643.73    439.91 o
   4   9   7    11991.33    13015.42    559.46 o
   5   9   7    21113.39    21290.99   1069.29 o
   6   9   7     6906.51     7700.77    659.60 o
   7   9   7     2741.98     2658.21    499.20 o
   8   9   7      122.73     1002.06    529.16 o
 -10  10   7      785.47     1244.15    535.53 o
  -9  10   7      756.89      405.15    355.87 o
  -8  10   7      683.85      951.42    372.53 o
  -7  10   7     1188.38     1342.32    404.14 o
  -6  10   7     7314.79     7872.43    667.33 o
  -5  10   7     8438.56     7987.36    921.00 o
  -4  10   7     5899.33     5709.60    467.45 o
  -3  10   7      634.86      733.68    251.76 o
  -2  10   7     3184.38     3725.29    346.55 o
  -1  10   7     2762.57     2810.41    285.32 o
   0  10   7    15301.95    15945.51    626.84 o
   1  10   7    19889.19    20866.67    737.78 o
   2  10   7     6084.85     7053.11    392.29 o
   3  10   7      467.14     1094.13    328.23 o
   4  10   7       90.50      628.16    401.04 o
   5  10   7     2529.12     3046.58    517.19 o
   6  10   7     5781.48     5892.59    874.53 o
  -8  11   7      292.10        2.45    408.22 o
  -7  11   7       14.62      336.18    422.75 o
  -6  11   7      722.86      535.56    393.82 o
  -5  11   7     1168.43     1635.04    450.90 o
  -4  11   7     4071.04     3656.93   1016.51 o
  -3  11   7     8578.70     9050.76    588.50 o
  -2  11   7     3674.26     4166.06    388.24 o
  -1  11   7     3648.10     3818.36    552.88 o
   0  11   7     2010.96     2124.80    380.41 o
   1  11   7       17.02     -224.04    336.03 o
   2  11   7     1587.65     2026.21    374.76 o
   3  11   7     1522.03     1125.69    342.77 o
   4  11   7     2220.72     2750.89    552.45 o
   5  11   7     3028.18     2758.08    568.13 o
  -6  12   7     1490.25     1514.36    715.64 o
  -5  12   7       32.09      -53.14    472.27 o
  -4  12   7       91.85      -30.22    417.30 o
  -3  12   7      540.29      565.71    580.85 o
  -2  12   7       11.59      599.48    440.96 o
  -1  12   7     2120.84     2583.25    516.85 o
   0  12   7     1034.23      471.26    405.36 o
   1  12   7      142.92      332.48    417.60 o
   2  12   7     2918.91     3771.59    591.67 o
 -16   0   8        2.26      479.14    695.41 o
 -15   0   8     1083.20     1000.45    622.09 o
 -14   0   8     5676.56     4670.97    771.18 o
 -13   0   8    28084.21    31065.43   1860.64 o
 -12   0   8    41543.54    41213.86   2133.31 o
 -11   0   8    17968.89    20289.26   1320.94 o
 -10   0   8      937.72     1186.03    249.56 o
  -9   0   8     5059.96     4880.15    403.24 o
  -8   0   8      356.39      528.72    172.06 o
  -7   0   8    76309.68    80158.87   2016.77 o
  -6   0   8    90401.07    96088.38   2341.18 o
  -5   0   8    66783.77    72369.36   1793.02 o
  -4   0   8    29215.80    30403.86   1129.92 o
  -3   0   8     9045.69     9065.84    465.90 o
  -2   0   8    11953.17    12358.25    586.54 o
  -1   0   8    10453.46    10871.44    648.33 o
   0   0   8    43380.40    44745.37    972.48 o
   1   0   8    69767.32    67519.14   1670.69 o
   2   0   8    96477.92    96304.64   1997.80 o
   3   0   8    66410.50    65830.83   1709.33 o
   4   0   8    29287.65    28645.51    900.61 o
   5   0   8    11837.08    12046.66    535.07 o
   6   0   8    14091.01    13852.30    615.23 o
   7   0   8     9951.31     9333.13    529.35 o
   8   0   8    10623.19     8960.89    796.44 o
   9   0   8    25549.57    23747.93   1420.49 o
  10   0   8     3734.47     3875.52    659.86 o
  11   0   8     9530.29    11578.73   1025.22 o
  12   0   8     2122.65     3004.29    681.19 o
 -15   1   8     8116.95     8833.13    757.06 o
 -14   1   8     5654.32     5310.55    597.12 o
 -13   1   8     3131.72     3443.98    999.59 o
 -12   1   8      943.84     1491.44    386.89 o
 -11   1   8    16462.14    16118.28    617.33 o
 -10   1   8    47636.85    47850.21   1777.86 o
  -9   1   8    19915.15    20349.67    515.67 o
  -8   1   8    38285.73    40328.72    821.53 o
  -7   1   8    35745.03    36220.57    733.39 o
  -6   1   8      740.96     1084.85    135.72 o
  -5   1   8      160.26      200.21     93.90 o
  -4   1   8    12950.56    12933.93    312.15 o
  -3   1   8    68651.63    73760.99   1447.33 o
  -2   1   8    42902.43    44272.29   1061.78 o
  -1   1   8    18095.97    17773.37    318.40 o
   0   1   8    55254.43    56608.80    949.77 o
   1   1   8    30515.79    30134.78    582.92 o
   2   1   8     1740.49     1816.66    131.31 o
   3   1   8     8373.24     8145.78    264.44 o
   4   1   8    23325.16    22563.80    539.54 o
   5   1   8    54785.26    54152.60   1078.33 o
   6   1   8    30477.86    29709.75    709.95 o
   7   1   8    21872.62    20992.17    699.95 o
   8   1   8     7735.39     8154.12    536.34 o
   9   1   8     1739.43     1657.00    341.25 o
  10   1   8     2107.52     2801.64    407.84 o
  11   1   8     2089.45     2365.77    894.27 o
  12   1   8     4758.53     4794.31    730.72 o
 -15   2   8     1082.23     1109.16    443.12 o
 -14   2   8     8784.40    10135.72    806.49 o
 -13   2   8    11727.65    11347.78    756.43 o
 -12   2   8    15584.28    16480.73   1838.94 o
 -11   2   8    13797.53    13991.62    580.68 o
 -10   2   8     4440.45     4376.61    320.08 o
  -9   2   8     2592.98     2447.87    236.63 o
  -8   2   8     1267.25     1045.85    138.54 o
  -7   2   8    29801.81    31587.68    726.30 o
  -6   2   8    31038.98    32712.03   1345.83 o
  -5   2   8    53618.81    53422.95   1435.07 o
  -4   2   8    60903.55    63643.55   1135.68 o
  -3   2   8     9420.91     8741.28    269.65 o
  -2   2   8     3938.38     4417.36    167.82 o
  -1   2   8     3203.17     3644.32    138.67 o
   0   2   8    18962.71    18527.95    489.07 o
   1   2   8    74585.20    74555.03   1583.97 o
   2   2   8    31981.96    31247.61    596.74 o
   3   2   8    10545.53    10540.91    295.76 o
   4   2   8    19569.15    19738.39    492.32 o
   5   2   8     1110.06     1458.95    201.59 o
   6   2   8       36.16      -36.59    162.95 o
   7   2   8     4135.86     4158.10    467.55 o
   8   2   8    21097.81    21890.25   1658.58 o
   9   2   8    19424.33    18692.11   1053.24 o
  10   2   8    15761.37    16275.06    837.98 o
  11   2   8    11147.23    10640.08   1038.46 o
 -15   3   8     7391.17     7729.23    739.28 o
 -14   3   8      884.07     1462.11    595.98 o
 -13   3   8      212.18      479.29    272.88 o
 -12   3   8      398.56      600.92    268.70 o
 -11   3   8     2458.97     2177.68    293.40 o
 -10   3   8    15458.67    15462.97   1324.08 o
  -9   3   8    11553.97    10903.21    575.04 o
  -8   3   8    15374.59    15168.36    663.14 o
  -7   3   8     7880.03     6820.10    409.54 o
  -6   3   8      129.83      214.93    198.00 o
  -5   3   8     1423.55     1898.54    267.77 o
  -4   3   8    40530.91    41505.67    803.10 o
  -3   3   8    92873.76    98685.41   1574.73 o
  -2   3   8    56285.50    56124.38    947.64 o
  -1   3   8    41728.03    41314.14    736.23 o
   0   3   8   115711.54   119216.42   1863.89 o
   1   3   8    21861.21    21099.56    545.67 o
   2   3   8     1689.61     1585.36    145.90 o
   3   3   8     1276.28     1567.58    131.28 o
   4   3   8     9459.76     9283.56    460.25 o
   5   3   8    32811.27    31222.23    981.70 o
   6   3   8    25870.04    24593.22    766.81 o
   7   3   8     7771.67     7616.82    424.46 o
   8   3   8     1967.10     2206.70    293.86 o
   9   3   8       66.80      519.72    327.50 o
  10   3   8      323.77      884.36    361.54 o
  11   3   8     4144.00     4022.64    708.65 o
 -15   4   8      155.96      701.98    436.65 o
 -14   4   8     4299.57     4524.59    446.23 o
 -13   4   8     1199.06      915.33    459.31 o
 -12   4   8      568.26     1178.99    280.90 o
 -11   4   8     1538.58     1378.94    288.60 o
 -10   4   8      158.95      488.46    270.75 o
  -9   4   8       30.03      139.12    227.37 o
  -8   4   8     1279.63     1153.04    249.36 o
  -7   4   8    10193.08     9440.13    613.76 o
  -6   4   8     8918.43     8868.92    986.23 o
  -5   4   8    15630.14    16739.10   1089.83 o
  -4   4   8    26310.21    26287.32    587.28 o
  -3   4   8    45993.80    44409.31   1119.32 o
  -2   4   8     5025.79     4825.49    204.52 o
  -1   4   8     2162.71     2599.48    210.73 o
   0   4   8    11390.76    10796.45    374.38 o
   1   4   8    41475.33    40457.50    895.24 o
   2   4   8    14532.08    13825.69    445.88 o
   3   4   8    25711.15    24460.78    712.17 o
   4   4   8    13780.90    12324.26    450.92 o
   5   4   8     1294.20     1246.04    212.62 o
   6   4   8     4162.29     3932.59    324.59 o
   7   4   8     6341.40     5981.75    667.93 o
   8   4   8     4429.16     4590.15    375.91 o
   9   4   8     8986.18     8459.46    650.15 o
  10   4   8     2878.84     3605.92    794.23 o
  11   4   8     3077.90     3841.19    718.46 o
 -14   5   8     1347.82     1149.27    388.62 o
 -13   5   8      732.01      750.59    292.55 o
 -12   5   8      243.02      637.16    264.61 o
 -11   5   8      148.14     -245.48    263.54 o
 -10   5   8      649.55      774.86    330.06 o
  -9   5   8     2487.96     2944.13    503.54 o
  -8   5   8    12166.65    12824.04   1228.49 o
  -7   5   8     6420.03     6566.10    464.85 o
  -6   5   8      204.81      279.01    223.31 o
  -5   5   8     2825.28     2926.57    162.90 o
  -4   5   8       86.23       92.10    108.22 o
  -3   5   8     2168.01     2317.84    151.81 o
  -2   5   8    26269.71    26125.85    525.83 o
  -1   5   8     8440.51     8250.16    285.47 o
   0   5   8       84.42      431.97    122.57 o
   1   5   8       30.57       34.48    108.55 o
   2   5   8     3612.79     3564.87    247.78 o
   3   5   8       62.20       -2.94    149.15 o
   4   5   8     6759.69     6351.07    336.22 o
   5   5   8     3506.15     3282.61    300.38 o
   6   5   8     2760.33     3433.56    536.50 o
   7   5   8     2010.54     1639.06    286.46 o
   8   5   8     2057.19     2122.94    411.99 o
   9   5   8       21.97      434.00    352.59 o
  10   5   8      555.98      629.01    387.52 o
 -14   6   8      331.78      133.13    330.85 o
 -13   6   8       60.98       76.49    284.74 o
 -12   6   8      117.63      287.84    359.06 o
 -11   6   8     1057.15     1876.12    397.02 o
 -10   6   8       40.82      162.87    299.37 o
  -9   6   8        2.21     -432.08    471.90 o
  -8   6   8      741.29      951.34    311.19 o
  -7   6   8     2656.40     2449.70    354.65 o
  -6   6   8      196.73      182.49    205.89 o
  -5   6   8     2173.22     1993.68    261.86 o
  -4   6   8       65.58      462.14    123.87 o
  -3   6   8     6492.25     6412.74    257.54 o
  -2   6   8      944.92      881.55    129.70 o
  -1   6   8     7026.53     6771.73    366.41 o
   0   6   8     5529.96     5159.24    243.05 o
   1   6   8     3717.95     3846.83    218.87 o
   2   6   8     4756.98     4146.72    285.31 o
   3   6   8    17099.45    16252.19    557.49 o
   4   6   8    12081.61    11647.80    508.61 o
   5   6   8      844.87      460.87    230.18 o
   6   6   8      237.41      343.44    228.40 o
   7   6   8      437.80      326.32    322.91 o
   8   6   8      748.74      872.02    373.79 o
   9   6   8      451.94      340.86    372.91 o
  10   6   8     1769.45     2401.32    444.39 o
 -13   7   8      960.13      848.07    389.49 o
 -12   7   8      428.34      222.39    608.24 o
 -11   7   8      277.55      356.33    709.14 o
 -10   7   8       31.40      564.08    333.97 o
  -9   7   8        8.17       82.19    289.01 o
  -8   7   8      212.11      375.23    303.06 o
  -7   7   8     1592.20     2212.27    306.29 o
  -6   7   8     1268.77     1274.38    270.50 o
  -5   7   8     2487.13     2338.97    293.86 o
  -4   7   8      988.97      667.64    208.19 o
  -3   7   8      960.15     1034.18    160.35 o
  -2   7   8     1566.82     1857.23    167.44 o
  -1   7   8     1383.83     1252.87    151.48 o
   0   7   8      851.39      826.94    148.05 o
   1   7   8      547.61      628.36    180.86 o
   2   7   8      146.37      198.49    202.11 o
   3   7   8     2271.72     2206.43    269.18 o
   4   7   8     1432.52     1128.09    241.38 o
   5   7   8     2618.44     2113.69    346.84 o
   6   7   8     1078.86      592.93    460.87 o
   7   7   8     1012.33     1532.84    420.09 o
   8   7   8      447.70      272.88    371.23 o
   9   7   8     3917.61     3678.22    554.54 o
 -12   8   8     2970.65     3185.84   1180.31 o
 -11   8   8      311.64      579.80    422.86 o
 -10   8   8       33.77       36.97    340.52 o
  -9   8   8      450.11      636.37    292.94 o
  -8   8   8     3599.49     3617.58    542.47 o
  -7   8   8      415.36      525.14    272.02 o
  -6   8   8     3580.75     4243.52    395.88 o
  -5   8   8     1449.82     1246.25    295.49 o
  -4   8   8     7556.47     7110.07    451.16 o
  -3   8   8     6228.26     5672.13    362.74 o
  -2   8   8      199.74      -31.04    159.08 o
  -1   8   8      724.71      911.93    231.49 o
   0   8   8     2461.49     2872.32    218.74 o
   1   8   8     4877.10     4559.95    303.19 o
   2   8   8     9797.15     9459.55    420.97 o
   3   8   8     3239.10     3899.29    327.69 o
   4   8   8     2199.19     2629.96    304.37 o
   5   8   8      133.20     -219.45    299.71 o
   6   8   8       27.82       98.55    331.09 o
   7   8   8      149.47      302.15    355.47 o
   8   8   8     1700.48     1992.70    497.90 o
 -11   9   8     1097.87      359.73    368.63 o
 -10   9   8     3131.83     3214.04    488.85 o
  -9   9   8     5968.16     5063.09    614.86 o
  -8   9   8    14522.57    12990.38   1331.48 o
  -7   9   8    12056.20    12200.93   1162.77 o
  -6   9   8      513.89      626.08    290.29 o
  -5   9   8      147.46     -153.20    282.64 o
  -4   9   8     1461.13     1364.78    399.61 o
  -3   9   8      739.49      783.96    245.52 o
  -2   9   8     3864.35     3786.53    325.62 o
  -1   9   8      984.42     1352.91    289.99 o
   0   9   8      781.62      807.45    214.87 o
   1   9   8      228.09      526.76    207.09 o
   2   9   8       19.93      236.43    214.20 o
   3   9   8      729.73      849.22    251.63 o
   4   9   8     9458.32    10433.69    512.95 o
   5   9   8    12495.33    12296.49    813.71 o
   6   9   8     6926.58     7242.18    666.00 o
   7   9   8     4011.30     4399.97    604.32 o
 -10  10   8     2824.40     2604.36    501.27 o
  -9  10   8     1848.22     1007.13    403.76 o
  -8  10   8      196.17      798.26    397.89 o
  -7  10   8      161.47      -34.00    881.52 o
  -6  10   8      676.68      650.70    377.99 o
  -5  10   8     2812.07     3321.51    535.06 o
  -4  10   8     6151.83     6229.79    482.40 o
  -3  10   8     8332.69     8467.50    630.87 o
  -2  10   8      383.57      517.33    251.04 o
  -1  10   8       59.39     -286.64    286.64 o
   0  10   8    10115.75     9682.33    495.06 o
   1  10   8    16607.40    17625.81    669.88 o
   2  10   8     3600.06     3523.57    379.59 o
   3  10   8     4169.30     4597.21    355.27 o
   4  10   8     2701.83     3184.68    509.48 o
   5  10   8      201.57     1080.69    440.58 o
   6  10   8     2590.13     2850.77    514.24 o
  -8  11   8    14159.09    13932.95   1039.44 o
  -7  11   8     4327.85     5181.14    882.14 o
  -6  11   8      312.81      551.44    397.54 o
  -5  11   8     2411.53     2454.11    485.51 o
  -4  11   8     5141.57     5885.86    613.36 o
  -3  11   8    11385.87    11664.38    656.76 o
  -2  11   8     4912.28     5853.76    502.61 o
  -1  11   8     3025.52     4155.59    842.74 o
   0  11   8     6076.38     6939.13    557.37 o
   1  11   8      402.03      978.72    291.09 o
   2  11   8        0.02      131.90    289.08 o
   3  11   8      821.60     1611.39    512.16 o
   4  11   8     1367.82     1205.99    485.66 o
  -6  12   8     3722.44     4546.96    597.86 o
  -5  12   8     4831.30     5456.05    894.03 o
  -4  12   8    12299.65    12995.63    887.92 o
  -3  12   8     7691.10     7337.48    770.57 o
  -2  12   8      975.18     1066.83    435.54 o
  -1  12   8       37.25      370.59    351.51 o
   0  12   8     3947.12     5015.50    525.68 o
   1  12   8     8863.90     9037.05    830.25 o
   2  12   8     3275.67     3736.89    475.67 o
 -16   1   9      826.54     1891.09    530.01 o
 -15   1   9     2264.62     2356.24    502.15 o
 -14   1   9     2748.14     2899.71    464.26 o
 -13   1   9     1576.46     2798.57    542.16 o
 -12   1   9     1455.84     1375.13    345.03 o
 -11   1   9      160.90       -7.67    196.19 o
 -10   1   9       25.53      247.36    194.79 o
  -9   1   9      874.23     1080.70    145.07 o
  -8   1   9     5074.76     4599.08    284.56 o
  -7   1   9     4891.03     4915.61    252.92 o
  -6   1   9      219.42      118.78    128.45 o
  -5   1   9      521.36      553.96     90.50 o
  -4   1   9     5862.80     5900.86    221.37 o
  -3   1   9     5429.03     6186.90    381.39 o
  -2   1   9      277.72      331.26     73.73 o
  -1   1   9      348.00      452.78     61.36 o
   0   1   9     1598.40     1612.55    118.02 o
   1   1   9     7318.02     7534.31    360.56 o
   2   1   9     4986.09     4840.50    197.92 o
   3   1   9     5314.03     5393.22    334.80 o
   4   1   9      762.95      676.94    132.82 o
   5   1   9     2821.31     3035.15    306.78 o
   6   1   9      574.18      638.94    200.15 o
   7   1   9     2525.35     2718.68    276.45 o
   8   1   9      999.36     1029.80    295.22 o
   9   1   9      144.22      761.72    298.13 o
  10   1   9     1678.53     1423.87    386.72 o
  11   1   9     1882.57     2366.17    424.50 o
 -15   2   9      422.03      330.43    701.42 o
 -14   2   9     1133.21     2265.67    458.36 o
 -13   2   9      585.36      427.50    343.72 o
 -12   2   9      278.47      293.98    233.33 o
 -11   2   9     1151.90     1382.56    254.61 o
 -10   2   9      330.21      -31.60    183.34 o
  -9   2   9     6134.79     6262.78    342.79 o
  -8   2   9     6350.03     5676.62    375.92 o
  -7   2   9      315.26      275.92    121.18 o
  -6   2   9      591.13      239.62    193.26 o
  -5   2   9     1583.50     1504.97    179.43 o
  -4   2   9    27435.60    28821.24    593.69 o
  -3   2   9    61746.13    64660.79   1174.45 o
  -2   2   9    17160.68    17958.75    533.16 o
  -1   2   9     6760.46     6961.80    178.39 o
   0   2   9     4637.80     4432.65    183.41 o
   1   2   9    13501.85    13403.24    549.05 o
   2   2   9    10774.73    10399.30    363.98 o
   3   2   9    26809.03    26834.47    558.59 o
   4   2   9    30805.22    31102.96    689.65 o
   5   2   9     2849.58     2715.44    277.88 o
   6   2   9     2241.54     2325.39    261.43 o
   7   2   9     1621.77     1331.42    253.79 o
   8   2   9      352.68       73.06    255.29 o
   9   2   9     1253.48     1215.04    473.99 o
  10   2   9     3136.93     3133.00    433.86 o
  11   2   9     4588.49     5345.05    785.40 o
 -15   3   9     7882.19     8725.15    879.32 o
 -14   3   9     7944.99     9399.97    734.10 o
 -13   3   9     1468.79     1860.66    483.52 o
 -12   3   9     5879.03     6013.61    442.00 o
 -11   3   9      110.48     -214.81    214.81 o
 -10   3   9     9741.69     9680.64    463.45 o
  -9   3   9    21495.77    19767.20    800.26 o
  -8   3   9    33065.40    31642.42   1060.24 o
  -7   3   9     6672.18     6656.48    412.91 o
  -6   3   9      365.94      718.58    214.04 o
  -5   3   9     2230.29     2148.17    282.53 o
  -4   3   9       12.21      -77.46    101.05 o
  -3   3   9     2873.83     2775.28    162.48 o
  -2   3   9     2301.75     2269.83    143.02 o
  -1   3   9     8359.86     8225.04    274.36 o
   0   3   9    35933.57    36943.27    678.98 o
   1   3   9    25191.16    24405.61   1080.12 o
   2   3   9    12494.25    12663.63    417.58 o
   3   3   9    16133.84    16102.30    395.47 o
   4   3   9     1949.77     1840.88    214.95 o
   5   3   9    29603.95    27324.48    807.16 o
   6   3   9    26060.41    25675.30    801.68 o
   7   3   9    17116.68    16867.57   1131.55 o
   8   3   9     8066.63     8209.46    473.71 o
   9   3   9     2212.53     2412.15    336.96 o
  10   3   9       55.57      219.46    459.03 o
  11   3   9     1934.10     1585.76    579.18 o
 -15   4   9       95.01       97.13    415.44 o
 -14   4   9     8731.93     9480.64    574.53 o
 -13   4   9     4724.97     4310.48    401.29 o
 -12   4   9     3418.46     3524.31    396.81 o
 -11   4   9    15754.30    16005.03    893.60 o
 -10   4   9    11248.17    11643.71    647.47 o
  -9   4   9    10504.43    11177.51    675.55 o
  -8   4   9     2957.89     3329.96    428.38 o
  -7   4   9       76.16      206.08    198.19 o
  -6   4   9     5173.30     4415.87    360.56 o
  -5   4   9    33217.57    33778.54   1087.87 o
  -4   4   9   109157.91   112588.80   1806.48 o
  -3   4   9    53057.47    53973.11    960.49 o
  -2   4   9    20572.51    20487.26    460.79 o
  -1   4   9     7893.33     7249.86    252.69 o
   0   4   9      762.13      750.50    119.57 o
   1   4   9    18867.39    18771.20    538.53 o
   2   4   9     5871.51     5978.50    292.43 o
   3   4   9     3970.97     3637.24    249.46 o
   4   4   9     7656.30     7085.56    347.13 o
   5   4   9     2680.58     2669.81    274.24 o
   6   4   9       96.25     -200.47    200.47 o
   7   4   9     1112.16     1446.33    270.72 o
   8   4   9     2831.52     2999.83    346.28 o
   9   4   9     5712.85     6093.86    634.18 o
  10   4   9    18839.87    18416.36   1360.17 o
 -14   5   9    10481.37     9373.69    581.43 o
 -13   5   9     6738.51     6170.27    536.27 o
 -12   5   9     8773.74     8679.18    522.30 o
 -11   5   9      728.09      841.73    310.85 o
 -10   5   9    20864.66    20521.37    920.85 o
  -9   5   9    41621.51    38979.21   1351.24 o
  -8   5   9    48555.91    47433.42   1516.14 o
  -7   5   9    34471.67    33466.89   1165.35 o
  -6   5   9     7855.91     7945.14    582.86 o
  -5   5   9      849.50      959.79    123.58 o
  -4   5   9      674.61      601.76    117.52 o
  -3   5   9    11066.74    10868.12    305.13 o
  -2   5   9     7758.65     7869.73    259.16 o
  -1   5   9    15679.47    15298.85    406.42 o
   0   5   9    36383.22    37589.17    751.80 o
   1   5   9    24892.58    24094.64    651.90 o
   2   5   9     6509.62     6389.41    322.43 o
   3   5   9     1538.55     1357.55    196.48 o
   4   5   9     5656.21     5511.88    588.69 o
   5   5   9    21951.43    20491.88    718.82 o
   6   5   9    27601.84    26224.08    856.65 o
   7   5   9    25490.18    24259.73    844.44 o
   8   5   9     7333.48     7498.16    473.43 o
   9   5   9     2529.62     1826.79    422.57 o
  10   5   9     1116.38     1700.78    411.95 o
 -14   6   9     2489.84     2347.20    385.12 o
 -13   6   9     5497.61     6068.21    486.68 o
 -12   6   9    19469.68    19925.11   1156.52 o
 -11   6   9    22257.07    19955.55   1598.39 o
 -10   6   9     3525.75     3363.37    719.56 o
  -9   6   9     4286.51     4551.32    473.60 o
  -8   6   9      699.52      702.74    302.41 o
  -7   6   9     5645.91     6100.60    477.23 o
  -6   6   9    28168.55    27372.93    870.63 o
  -5   6   9    31622.73    30655.57   1086.13 o
  -4   6   9    69220.19    67154.42   1324.89 o
  -3   6   9    41200.68    40186.36    745.88 o
  -2   6   9     3629.56     3626.84    232.75 o
  -1   6   9      331.96      633.56    126.49 o
   0   6   9     3991.30     3621.29    208.74 o
   1   6   9    29095.02    25900.26    707.66 o
   2   6   9    11769.42    11804.64    459.75 o
   3   6   9    16434.60    15237.24    543.10 o
   4   6   9    23592.11    23359.19    719.99 o
   5   6   9     5548.04     5314.70    393.13 o
   6   6   9     5425.20     5007.27    403.12 o
   7   6   9     3738.83     4367.39    464.27 o
   8   6   9     3190.26     3368.59    484.36 o
   9   6   9     9460.97    10578.40   1429.93 o
 -13   7   9    14705.55    13456.23    875.61 o
 -12   7   9    10074.66     9920.00    733.91 o
 -11   7   9     1595.35     1219.90    380.94 o
 -10   7   9     9424.81     9181.23    663.82 o
  -9   7   9     9717.64     8804.86    627.65 o
  -8   7   9    30522.61    29675.20    987.59 o
  -7   7   9    52513.42    51116.08   1405.74 o
  -6   7   9    11160.64     9535.44    503.37 o
  -5   7   9      299.26      608.68    225.96 o
  -4   7   9      423.39      482.15    226.02 o
  -3   7   9     8643.74     8728.21    366.39 o
  -2   7   9    19386.69    18194.01    466.16 o
  -1   7   9    17846.08    16893.12    905.19 o
   0   7   9    28055.90    26006.17   1377.24 o
   1   7   9    26861.43    26317.68    753.46 o
   2   7   9     9768.13     9723.01    446.33 o
   3   7   9        2.79       53.88    192.18 o
   4   7   9     5933.95     6206.93    492.02 o
   5   7   9     6033.08     6382.35    461.00 o
   6   7   9     5589.08     5671.03    420.86 o
   7   7   9    13076.56    12157.84    809.01 o
   8   7   9     6302.24     6524.02    625.06 o
   9   7   9      592.77      699.60    373.30 o
 -12   8   9    16960.33    15341.74    938.53 o
 -11   8   9    19581.10    17528.03    973.40 o
 -10   8   9     6183.30     5867.90    561.15 o
  -9   8   9     2931.92     3399.92    389.46 o
  -8   8   9     2836.73     2459.43    511.26 o
  -7   8   9      292.73      339.68    272.00 o
  -6   8   9    14391.47    14104.22    652.87 o
  -5   8   9    10287.77     9901.68    540.85 o
  -4   8   9    21051.41    19306.87   1590.28 o
  -3   8   9     8853.50     9390.40    449.27 o
  -2   8   9     2792.15     2997.77    313.98 o
  -1   8   9     3817.82     4184.85    278.12 o
   0   8   9      792.06      820.51    210.20 o
   1   8   9    11070.30    11743.52    457.88 o
   2   8   9    14856.22    15303.23    730.85 o
   3   8   9    15178.88    15359.30    598.98 o
   4   8   9    14605.29    14222.35    590.73 o
   5   8   9    11129.83    11244.13    584.79 o
   6   8   9     7622.87     7892.47    657.45 o
   7   8   9     2887.95     3175.10    537.99 o
   8   8   9     4496.89     3687.15    767.26 o
 -11   9   9      385.84     -160.07    338.42 o
 -10   9   9     3553.91     4355.59    540.54 o
  -9   9   9     3268.38     3494.86    737.95 o
  -8   9   9     5444.43     5868.14    493.79 o
  -7   9   9    14571.45    15196.11    808.29 o
  -6   9   9     8040.69     8565.35    584.43 o
  -5   9   9     3969.18     4106.54    405.69 o
  -4   9   9      365.74      743.50    290.23 o
  -3   9   9    13326.60    12937.47    666.57 o
  -2   9   9     6268.95     5766.02    690.17 o
  -1   9   9    18086.44    18842.37    657.58 o
   0   9   9    34949.21    36887.51    897.26 o
   1   9   9    21461.00    20658.11    640.48 o
   2   9   9     3668.06     3703.90    303.36 o
   3   9   9      317.86     -200.89    254.61 o
   4   9   9      727.84      951.90    395.81 o
   5   9   9     6853.36     7174.41    648.67 o
   6   9   9     7754.87     8628.09    736.32 o
   7   9   9     9055.59     9719.61   1270.06 o
 -10  10   9     2295.27     2351.83    479.29 o
  -9  10   9      700.43      895.16    389.17 o
  -8  10   9       75.92     -327.38    327.38 o
  -7  10   9      171.82      672.10    476.93 o
  -6  10   9     2169.44     2722.61    384.57 o
  -5  10   9     5144.42     5433.99    534.14 o
  -4  10   9    10191.12     9451.23    587.11 o
  -3  10   9     4360.62     4388.19    385.49 o
  -2  10   9     5530.76     5364.30    502.45 o
  -1  10   9     9509.39    10731.64   1190.92 o
   0  10   9     1490.77     1618.49    292.76 o
   1  10   9     1773.32     2267.60    278.85 o
   2  10   9     3174.60     3539.67    323.97 o
   3  10   9     1731.43     1502.44    283.80 o
   4  10   9     4891.71     5017.12    601.72 o
   5  10   9     3736.89     4602.71    595.82 o
   6  10   9      877.31     1281.75    463.53 o
  -8  11   9     2682.45     2229.54    509.97 o
  -7  11   9     4789.78     4082.05    837.51 o
  -6  11   9     4329.77     4172.39   1308.19 o
  -5  11   9     1985.50     2588.45    492.51 o
  -4  11   9      479.50      934.46    427.66 o
  -3  11   9      259.96       50.62    455.52 o
  -2  11   9      770.22     1163.60    328.87 o
  -1  11   9     1945.98     2681.07    411.68 o
   0  11   9     2159.34     1965.63    401.06 o
   1  11   9     2187.23     2452.42    341.14 o
   2  11   9      483.19      943.36    327.25 o
   3  11   9        9.53     -113.71    319.83 o
   4  11   9      371.71      896.43    439.97 o
  -5  12   9       50.79      565.11    836.28 o
  -4  12   9     1181.05      724.35    619.64 o
  -3  12   9     3255.84     3182.49    957.66 o
  -2  12   9     1253.62      551.50    452.49 o
  -1  12   9        8.49      483.25    562.86 o
   0  12   9      100.81      170.32    400.67 o
   1  12   9       25.90     1049.02    483.10 o
 -16   0  10    11778.39    12194.94   1308.19 o
 -15   0  10     5522.42     5194.98    879.32 o
 -14   0  10      947.85     1191.22    548.04 o
 -13   0  10      839.56      389.88    535.53 o
 -12   0  10    19428.39    21603.09   1423.19 o
 -11   0  10    34517.84    35989.70   1894.48 o
 -10   0  10    23097.04    25429.39    883.31 o
  -9   0  10    17583.54    17010.80    640.75 o
  -8   0  10    42790.67    42365.00   1209.11 o
  -7   0  10      512.91      646.18    193.69 o
  -6   0  10    19937.38    21214.04    689.42 o
  -4   0  10   101577.02   107194.25   3546.20 o
  -3   0  10    81454.53    88451.76   2994.24 o
  -2   0  10    39711.57    41503.48   1242.22 o
  -1   0  10    48466.15    49486.29   1368.82 o
   0   0  10     1811.79     1690.16    174.24 o
   1   0  10     3063.55     2898.28    211.35 o
   2   0  10    10298.46     9686.58    375.39 o
   3   0  10    13429.35    12296.42    501.34 o
   4   0  10    26463.21    26421.45   1386.65 o
   5   0  10    17515.79    16987.38    680.20 o
   6   0  10    22733.28    21603.34   1244.92 o
   7   0  10    11830.82    10644.49    879.81 o
   8   0  10     8703.50     8633.05    801.59 o
   9   0  10    14123.69    13193.18   1043.61 o
  10   0  10     5775.06     7605.87    865.09 o
  11   0  10    14715.14    18647.84   1399.16 o
 -16   1  10      808.23      311.63    437.62 o
 -15   1  10    10026.11    11030.17    822.76 o
 -14   1  10    21620.54    23168.55   2030.81 o
 -13   1  10    33123.87    34784.08   1443.30 o
 -12   1  10    35706.20    40585.38   1501.46 o
 -11   1  10     8531.91     8208.08    427.67 o
 -10   1  10     2407.55     2335.04    247.87 o
  -9   1  10     5396.89     5050.90    253.80 o
  -8   1  10    35388.54    35556.22    744.32 o
  -7   1  10   103890.40   108600.93   2134.27 o
  -6   1  10    91565.20   100226.23   1968.79 o
  -5   1  10    75091.02    79393.77   1398.84 o
  -4   1  10     2906.47     2552.68    160.78 o
  -3   1  10        2.82      -75.55     75.55 o
  -2   1  10     4593.60     4656.67    167.46 o
  -1   1  10    30705.37    30658.38    601.42 o
   0   1  10    96959.73   101142.79   1624.93 o
   1   1  10    42104.96    44098.14    819.44 o
   2   1  10    27903.96    28282.53    566.19 o
   3   1  10     6501.44     6498.25    235.47 o
   4   1  10     1800.03     2031.36    165.31 o
   5   1  10     3265.79     2790.57    349.17 o
   6   1  10     1647.98     1756.81    275.43 o
   7   1  10    15362.71    13976.96    719.78 o
   8   1  10    13526.51    14284.10    761.26 o
   9   1  10     1588.87     1629.21    354.08 o
  10   1  10     2517.73     2994.98    439.11 o
  11   1  10     1528.55     1942.66    440.21 o
 -16   2  10     8842.67     9541.87    818.36 o
 -15   2  10     1231.75     1828.53    470.88 o
 -14   2  10     1659.18     2261.23    642.45 o
 -13   2  10     3731.46     3680.43    549.88 o
 -12   2  10    13341.64    13099.85    601.00 o
 -11   2  10    38099.23    36405.75   1111.15 o
 -10   2  10    31888.83    32068.79    916.75 o
  -9   2  10    28910.87    29826.58    844.15 o
  -8   2  10    34403.23    35439.79   1263.93 o
  -7   2  10     2931.17     2767.03    265.38 o
  -6   2  10      169.44       61.82    105.67 o
  -5   2  10    40189.14    43329.72    837.79 o
  -4   2  10    40713.13    41312.41   1120.85 o
  -3   2  10    56024.86    56503.29   1148.79 o
  -2   2  10    23015.67    22544.61    501.09 o
  -1   2  10    43502.32    44090.27    701.56 o
   0   2  10    22008.15    21170.54    466.96 o
   1   2  10     2142.00     1832.51    157.44 o
   2   2  10      637.20      530.83    146.37 o
   3   2  10     4661.35     4383.81    187.69 o
   4   2  10    14022.29    13895.67    511.59 o
   5   2  10    14782.99    13306.61    518.79 o
   6   2  10    13317.77    12176.25    518.16 o
   7   2  10     2112.12     2225.36    267.77 o
   8   2  10      911.08     1465.05    441.50 o
   9   2  10     7597.89     7400.19    578.25 o
  10   2  10    10481.02    10625.58    699.70 o
  11   2  10    14975.02    14807.14   1235.85 o
 -15   3  10     5343.59     5274.85    640.50 o
 -14   3  10     3349.45     3619.22    501.68 o
 -13   3  10     3321.30     3029.13    354.29 o
 -12   3  10     5153.01     5167.70    407.03 o
 -11   3  10     1176.24     1324.99    609.61 o
 -10   3  10     3059.01     3092.50    363.78 o
  -9   3  10    11711.11    10758.29   1338.10 o
  -8   3  10    19017.16    19038.71    757.88 o
  -7   3  10    17973.58    16902.18    846.09 o
  -6   3  10    32979.25    33663.69   1057.57 o
  -5   3  10    43104.71    43512.92    850.82 o
  -4   3  10    14429.43    14514.90    356.91 o
  -3   3  10     4211.41     3992.11    246.33 o
  -2   3  10      127.33      165.19    118.22 o
  -1   3  10     3576.55     3774.40    155.14 o
   0   3  10    30436.59    30326.31    607.30 o
   1   3  10    20145.52    19541.90    697.77 o
   2   3  10    18711.89    18525.42    537.80 o
   3   3  10     6319.49     6067.85    303.34 o
   4   3  10       14.23      304.36    219.70 o
   5   3  10     6537.98     5922.28    527.73 o
   6   3  10    16850.39    15668.99    760.67 o
   7   3  10    20935.01    19616.84    726.88 o
   8   3  10    14018.05    14046.40    821.37 o
   9   3  10     9160.58     9055.02    649.40 o
  10   3  10     8991.05    10065.58    688.61 o
 -15   4  10       97.20     -395.27    395.27 o
 -14   4  10     1535.46     1914.96    341.66 o
 -13   4  10      497.62      429.63    269.58 o
 -12   4  10     2032.03     2062.06    306.91 o
 -11   4  10     5430.87     5818.10    501.45 o
 -10   4  10    14763.02    14793.94    951.53 o
  -9   4  10    12786.48    11991.29    643.85 o
  -8   4  10     8610.82     8534.16    504.59 o
  -7   4  10      822.89      849.45    247.00 o
  -6   4  10       17.24      -49.61    189.90 o
  -5   4  10      625.06      803.61    120.89 o
  -4   4  10    16839.15    17459.56    418.90 o
  -3   4  10    16731.73    16700.06    501.69 o
  -2   4  10    12196.48    11912.89    329.40 o
  -1   4  10    15874.16    16651.61    408.48 o
   0   4  10      431.86      580.46    110.49 o
   1   4  10      390.97      486.23    159.41 o
   2   4  10      110.56       64.03    152.79 o
   3   4  10     3847.46     3519.82    260.50 o
   4   4  10     9674.56     9663.82    415.62 o
   5   4  10     7617.20     8215.64    481.77 o
   6   4  10     3460.26     3607.49    337.78 o
   7   4  10     4151.21     4460.91    377.80 o
   8   4  10        1.55     -120.94    233.98 o
   9   4  10     2004.00     2335.06    348.47 o
  10   4  10     4739.18     5418.61    807.47 o
 -15   5  10     3959.79     4408.84    470.98 o
 -14   5  10     2977.79     3629.01    735.38 o
 -13   5  10     1692.16     2030.87    325.21 o
 -12   5  10      534.20     -125.96    315.87 o
 -11   5  10       69.22     -174.89    262.45 o
 -10   5  10      808.31     1034.74    609.96 o
  -9   5  10      790.85      748.75    302.15 o
  -8   5  10     4784.37     5846.19    464.95 o
  -7   5  10     7637.23     8283.05    519.18 o
  -6   5  10      669.30      975.32    263.33 o
  -5   5  10     7722.63     7226.02    394.75 o
  -4   5  10    28986.60    28876.86    613.83 o
  -3   5  10     6058.17     5939.77    226.26 o
  -2   5  10      961.76      988.94    135.43 o
  -1   5  10      342.65      216.55    123.21 o
   0   5  10      144.86      245.07    115.07 o
   1   5  10     3462.12     3215.37    309.58 o
   2   5  10    21017.18    18601.22    576.36 o
   3   5  10     8526.25     8633.89    394.18 o
   4   5  10      104.04      122.32    190.52 o
   5   5  10      191.83      188.62    406.72 o
   6   5  10      703.35      876.15    248.41 o
   7   5  10      512.83      339.49    259.34 o
   8   5  10     1154.57     1283.01    315.69 o
   9   5  10      143.81      256.91    499.37 o
  10   5  10       29.32     -108.87    485.76 o
 -14   6  10        0.36       35.98    393.72 o
 -13   6  10        2.01      477.72    281.96 o
 -12   6  10       77.37     -311.28    311.28 o
 -11   6  10      302.51      220.66    342.75 o
 -10   6  10      773.74      565.73    358.00 o
  -9   6  10     3351.64     3715.94    722.02 o
  -8   6  10      925.03      850.30    301.70 o
  -7   6  10     1975.26     2195.15    282.14 o
  -6   6  10     1439.06     1342.05    248.68 o
  -5   6  10       75.71      288.26    196.74 o
  -4   6  10       64.16       87.81    124.51 o
  -3   6  10     8302.16     7914.39    274.60 o
  -2   6  10     1969.63     1890.78    160.70 o
  -1   6  10      565.77      646.62    136.89 o
   0   6  10       36.13      -17.87    136.78 o
   1   6  10        0.53      -49.65    160.54 o
   2   6  10     1058.86     1095.74    223.04 o
   3   6  10     1954.63     2369.90    261.34 o
   4   6  10      179.56       19.62    207.61 o
   5   6  10      848.45     1406.31    361.50 o
   6   6  10      188.33      202.06    246.25 o
   7   6  10       89.71      452.09    278.62 o
   8   6  10      324.03      836.98    473.13 o
   9   6  10      212.34     -207.43    465.90 o
 -13   7  10      197.68      113.83    361.07 o
 -12   7  10      269.63     -187.89    319.95 o
 -11   7  10       17.08     -270.13    270.13 o
 -10   7  10       40.42     -125.84    856.14 o
  -9   7  10      350.10      231.14    292.50 o
  -8   7  10      116.48       13.89    309.35 o
  -7   7  10     1800.74     2145.80    316.75 o
  -6   7  10      219.97      -35.29    220.19 o
  -5   7  10       11.13      142.56    236.59 o
  -4   7  10        5.79      366.98    225.33 o
  -3   7  10       89.34      168.27    128.27 o
  -2   7  10     2319.62     2316.71    187.70 o
  -1   7  10      210.27      395.85    147.00 o
   0   7  10      490.87      507.65    183.93 o
   1   7  10     2325.68     1760.91    335.29 o
   2   7  10      365.87      464.16    223.79 o
   3   7  10      579.73      675.45    229.21 o
   4   7  10       15.23      156.45    221.28 o
   5   7  10        8.44      -14.65    477.21 o
   6   7  10      133.41      314.85    263.76 o
   7   7  10     1432.96     1426.91    406.99 o
   8   7  10     1448.71     1439.34    437.62 o
 -12   8  10       96.54      601.74    389.63 o
 -11   8  10      369.40      781.71    393.38 o
 -10   8  10     1277.09     1649.18    331.80 o
  -9   8  10      131.33      417.49    267.73 o
  -8   8  10     1049.04      614.98    368.62 o
  -7   8  10       31.09     -160.86    253.05 o
  -6   8  10       17.54       10.45    425.00 o
  -5   8  10       40.07       61.74    260.27 o
  -4   8  10     2536.82     2677.92    333.03 o
  -3   8  10     4611.59     5563.48    369.05 o
  -2   8  10      927.80      712.57    164.88 o
  -1   8  10      315.98      240.32    188.57 o
   0   8  10      633.49      601.46    199.55 o
   1   8  10      334.11      522.85    267.50 o
   2   8  10      307.69      383.95    236.65 o
   3   8  10     6455.35     6738.87    409.82 o
   4   8  10     8526.27     9522.97    498.00 o
   5   8  10     4118.17     4948.09    710.48 o
   6   8  10     8497.46     8526.58   1965.10 o
   7   8  10     5973.29     5696.36    613.97 o
   8   8  10       10.24      351.07    440.35 o
 -11   9  10      856.35      633.71    391.84 o
 -10   9  10      243.14      523.15    883.24 o
  -9   9  10       49.65     -159.86    264.78 o
  -8   9  10     1731.78     1992.12    451.78 o
  -7   9  10     1803.06     1642.68    329.82 o
  -6   9  10      772.65      656.88    290.39 o
  -5   9  10      173.14       33.41    295.47 o
  -4   9  10     2751.28     2790.73    397.47 o
  -3   9  10        3.97       89.74    212.00 o
  -2   9  10      505.78      772.73    313.23 o
  -1   9  10     2824.92     3306.33    292.99 o
   0   9  10    11611.56    11838.64    482.41 o
   1   9  10    13676.07    13666.48    526.61 o
   2   9  10    17471.49    16375.03    584.63 o
   3   9  10     7380.56     7373.22    546.30 o
   4   9  10        7.23      125.52    348.80 o
   5   9  10     1054.93     1358.22    445.69 o
   6   9  10      535.04     1411.40    464.75 o
 -10  10  10     6991.44     8862.02   1363.48 o
  -9  10  10     7317.26     7119.65    667.44 o
  -8  10  10     6896.17     6526.30    681.07 o
  -7  10  10     1775.90     1419.00    347.28 o
  -6  10  10       80.06      134.08    307.85 o
  -5  10  10     2806.52     2783.77    396.12 o
  -4  10  10    19223.00    19181.73    823.63 o
  -3  10  10    17259.86    18335.04    830.85 o
  -2  10  10     3242.62     3485.04    400.48 o
  -1  10  10     1353.55     1545.56    354.17 o
   0  10  10      411.53      424.37    231.52 o
   1  10  10      636.83      717.40    245.84 o
   2  10  10      543.64      521.58    253.09 o
   3  10  10     2002.38     2148.53    309.19 o
   4  10  10     6782.92     6216.61    633.24 o
   5  10  10     3797.64     3903.04    597.98 o
  -8  11  10     6389.08     6855.79   1405.04 o
  -7  11  10     2395.76     2666.80    517.72 o
  -6  11  10     1133.47     1684.60    465.17 o
  -5  11  10     3486.17     4021.45    868.40 o
  -4  11  10      857.64     1135.98    605.17 o
  -3  11  10      505.19     1019.29    347.11 o
  -2  11  10      946.25     1453.77    398.98 o
  -1  11  10     6067.99     6669.05    547.97 o
   0  11  10    18021.05    18583.83    883.75 o
   1  11  10    11920.38    12621.50    787.63 o
   2  11  10    10036.93    10238.70    514.10 o
   3  11  10     4529.69     4937.65    669.25 o
  -5  12  10     5379.46     6763.82   1014.67 o
  -4  12  10    17626.16    17733.71   1501.16 o
  -3  12  10    14018.25    14412.32    968.54 o
  -2  12  10     2568.23     3942.50    475.75 o
  -1  12  10      590.89     1035.31    371.67 o
   0  12  10     1000.78      935.80    429.35 o
 -16   1  11      770.71      343.12    822.31 o
 -15   1  11     2004.30     2112.01    465.75 o
 -14   1  11     1863.63     2535.50    585.93 o
 -13   1  11     1083.55      808.01    357.42 o
 -12   1  11     2190.04     1596.49    385.84 o
 -11   1  11      109.23      395.99    216.68 o
 -10   1  11      481.48      516.02    253.41 o
  -9   1  11      122.81      302.08    167.76 o
  -8   1  11     2142.18     2304.74    165.66 o
  -7   1  11       55.47      106.25    139.19 o
  -6   1  11      184.62      228.61    103.15 o
  -5   1  11     3629.08     3504.02    250.32 o
  -4   1  11    15303.03    16050.38    445.67 o
  -3   1  11    16068.20    17378.31    430.66 o
  -2   1  11       54.44       55.93     79.28 o
  -1   1  11     1532.09     1573.41    127.93 o
   0   1  11      392.92      405.57    121.09 o
   1   1  11     1534.81     1668.77    185.02 o
   2   1  11    11683.70    11373.54    290.57 o
   3   1  11    16801.98    16280.65    404.59 o
   4   1  11      117.60       87.72    152.14 o
   5   1  11       29.61      179.43    171.03 o
   6   1  11     1160.09     1184.28    301.69 o
   7   1  11      118.20      266.84    255.06 o
   8   1  11      593.73      874.60    300.22 o
   9   1  11      364.73      816.31    336.46 o
  10   1  11      218.64       69.74    348.14 o
 -16   2  11     3764.08     3650.89    610.53 o
 -15   2  11     2971.72     2287.55    509.00 o
 -14   2  11      768.89      984.15    416.24 o
 -13   2  11     3422.75     4114.23    504.04 o
 -12   2  11     2568.43     2180.31    347.20 o
 -11   2  11      125.20      290.83    202.67 o
 -10   2  11      333.77      274.21    186.77 o
  -9   2  11    12699.38    13298.38    611.24 o
  -8   2  11     5210.59     5012.75    364.52 o
  -7   2  11     1443.46     1652.62    137.27 o
  -6   2  11      421.12      509.18    109.45 o
  -5   2  11      379.38      443.82    122.07 o
  -4   2  11    14791.55    15182.20    432.55 o
  -3   2  11    31112.95    32316.16    700.54 o
  -2   2  11     8280.69     8075.50    235.42 o
  -1   2  11      476.60      350.16    113.29 o
   0   2  11     3358.79     3144.24    181.99 o
   1   2  11     2918.91     2659.82    225.35 o
   2   2  11    12248.28    11892.20    719.99 o
   3   2  11       64.96       61.17    154.85 o
   4   2  11     2889.57     2623.06    256.11 o
   5   2  11      563.48      651.84    194.47 o
   6   2  11     9254.42     8243.98    433.67 o
   7   2  11    10714.71    10462.34   1362.50 o
   8   2  11     2180.16     2566.75    668.56 o
   9   2  11       25.57       47.90    283.64 o
  10   2  11     3695.22     3993.60    502.21 o
 -15   3  11     7119.57     7844.37    742.98 o
 -14   3  11     7975.16     8060.37    685.93 o
 -13   3  11     3449.10     3819.75    380.87 o
 -12   3  11    10971.74    11757.08    650.46 o
 -11   3  11     5801.29     5765.89    393.58 o
 -10   3  11      494.19      193.87    239.48 o
  -9   3  11      526.01      364.92    231.58 o
  -8   3  11      681.47      926.90    232.92 o
  -7   3  11     1207.82     1464.57    346.36 o
  -6   3  11     1808.08     1885.67    257.48 o
  -5   3  11    12212.60    12592.87    398.37 o
  -4   3  11    19918.11    18833.99    470.39 o
  -3   3  11    18605.01    18607.46    586.56 o
  -2   3  11    10675.28    10993.90    302.79 o
  -1   3  11     1385.60     1265.66    108.71 o
   0   3  11    11453.93    10689.17    306.89 o
   1   3  11    19496.59    19306.49    545.10 o
   2   3  11    43880.89    42919.89    967.48 o
   3   3  11    41691.55    39765.52    935.81 o
   4   3  11      255.93      214.18    173.67 o
   5   3  11     2426.99     2487.15    552.01 o
   6   3  11     1062.64      858.09    233.40 o
   7   3  11     4143.95     4309.81    373.78 o
   8   3  11     6469.46     7089.38    562.64 o
   9   3  11     9483.62     8979.79    656.15 o
  10   3  11     7978.05     7275.36    619.27 o
 -15   4  11     2234.75     2531.83    618.54 o
 -14   4  11      220.70      747.72    298.42 o
 -13   4  11      867.00      905.84    303.31 o
 -12   4  11      392.41      517.13    250.13 o
 -11   4  11    13637.25    13924.30    737.21 o
 -10   4  11    36229.42    33799.74   1213.84 o
  -9   4  11    58098.26    57167.70   1724.14 o
  -8   4  11    42158.10    40822.11   1316.10 o
  -7   4  11    24985.40    23881.76    896.76 o
  -6   4  11    11339.12    10768.45    719.44 o
  -5   4  11      570.20      657.28    108.23 o
  -4   4  11    36199.84    36818.97    720.24 o
  -3   4  11    37419.58    39105.76    827.81 o
  -2   4  11    20745.63    20668.07    473.54 o
  -1   4  11    10992.23    10479.88    308.53 o
   0   4  11     4440.19     3918.29    346.60 o
   1   4  11      314.75      308.34    138.80 o
   2   4  11     2302.29     2035.07    205.41 o
   3   4  11      176.07      451.59    251.50 o
   4   4  11    12637.74    11615.11    468.19 o
   5   4  11    14863.14    14359.54    592.13 o
   6   4  11    15465.68    15211.90    631.32 o
   7   4  11    11192.18    11103.62    635.49 o
   8   4  11     6223.78     6723.44    722.84 o
   9   4  11      508.07      532.74    378.23 o
  10   4  11     3584.48     3412.07    670.89 o
 -15   5  11     3472.58     3087.11    420.84 o
 -14   5  11     8922.04     8854.11    558.03 o
 -13   5  11    13894.08    13848.96    668.63 o
 -12   5  11    26236.02    25049.36   1518.82 o
 -11   5  11    14164.95    13450.66    749.44 o
 -10   5  11     2437.53     2200.28    649.19 o
  -9   5  11        2.81      -34.23    276.49 o
  -8   5  11     5663.98     5307.61    761.98 o
  -7   5  11     5590.23     6001.11    450.75 o
  -6   5  11    17186.13    16298.18    614.32 o
  -5   5  11    45732.51    44420.21   1025.97 o
  -4   5  11    34944.40    34066.30    701.79 o
  -3   5  11    10394.95    10434.98    306.46 o
  -2   5  11     3999.57     4275.63    233.63 o
  -1   5  11     2189.84     2133.25    166.38 o
   0   5  11    31765.61    30754.19    770.60 o
   1   5  11    45397.23    43064.88    999.51 o
   2   5  11    34595.61    32690.15   1148.96 o
   3   5  11    29849.89    25648.85   1359.12 o
   4   5  11      747.00      703.71    218.55 o
   5   5  11     2434.26     2451.77    323.79 o
   6   5  11     3474.10     3657.35    342.10 o
   7   5  11     7887.47     8423.49    855.98 o
   8   5  11     8329.59     9284.44    826.98 o
   9   5  11     8475.26     6707.92    842.78 o
 -14   6  11     4402.68     4311.04    465.33 o
 -13   6  11     4781.52     5514.82    574.67 o
 -12   6  11      116.63      -66.54    317.42 o
 -11   6  11     3846.38     3926.55    455.33 o
 -10   6  11     9584.24     9571.78    653.56 o
  -9   6  11    42837.82    41874.66   1462.91 o
  -8   6  11    50764.96    51090.13   2042.83 o
  -7   6  11    22598.84    21311.06    775.97 o
  -6   6  11     2129.26     2411.21    577.98 o
  -5   6  11     1143.41      964.19    227.64 o
  -4   6  11    26480.60    23377.78    943.74 o
  -3   6  11    35170.95    34010.79    677.52 o
  -2   6  11    33278.68    34264.69    683.67 o
  -1   6  11    22394.71    21837.66    630.18 o
   0   6  11     2851.35     2711.35    238.96 o
   1   6  11      238.97      433.95    172.20 o
   2   6  11     1266.33     1435.29    222.15 o
   3   6  11    13279.05    13081.79    528.09 o
   4   6  11    18330.41    19071.75    656.23 o
   5   6  11    10983.64    11092.05    840.69 o
   6   6  11    25088.32    24458.20    877.24 o
   7   6  11    16310.24    16485.11    857.12 o
   8   6  11      176.90      153.60    350.93 o
   9   6  11      391.45     1248.10    559.69 o
 -13   7  11    25881.00    25713.62   2497.94 o
 -12   7  11    26832.43    23554.60   1129.39 o
 -11   7  11     6381.07     7334.87    607.89 o
 -10   7  11     3666.19     3214.30    474.97 o
  -9   7  11      613.80      719.01    593.16 o
  -8   7  11    10108.69    10079.29    546.28 o
  -7   7  11    31688.23    30409.51    999.91 o
  -6   7  11    20238.54    20819.75    782.96 o
  -5   7  11    37535.70    37943.61   1119.71 o
  -4   7  11    40148.35    38906.46   1128.40 o
  -3   7  11     5310.76     5521.84    260.19 o
  -2   7  11     5379.06     5664.12    272.38 o
  -1   7  11     2078.16     2153.84    219.28 o
   0   7  11    16905.31    16147.75    563.63 o
   1   7  11    22876.88    22601.66   1134.16 o
   2   7  11    23912.71    24467.54    754.00 o
   3   7  11    16215.34    16005.38    933.63 o
   4   7  11     1671.23     1914.93    280.14 o
   5   7  11       69.53       84.28    254.90 o
   6   7  11      155.73      383.01    268.62 o
   7   7  11     7040.00     7619.34   1117.41 o
   8   7  11     9694.16    10536.58   2898.48 o
 -13   8  11      971.51     1066.53    444.20 o
 -12   8  11      784.84     1314.64    523.27 o
 -11   8  11     2924.93     2919.72    656.91 o
 -10   8  11     2451.24     2917.36    391.04 o
  -9   8  11     9409.84     9898.96    585.60 o
  -8   8  11    26715.42    28737.86   1019.84 o
  -7   8  11    10625.07    11150.83    602.76 o
  -6   8  11      543.37      763.97    288.40 o
  -5   8  11       34.18      153.73    268.41 o
  -4   8  11    17982.00    17161.92    718.33 o
  -3   8  11    16254.95    16531.93    613.23 o
  -2   8  11    22752.43    22784.54   1072.98 o
  -1   8  11    35195.81    34985.55    845.78 o
   0   8  11    10574.20    11352.49    453.64 o
   1   8  11     1859.58     1362.99    250.24 o
   2   8  11       45.86      176.91    217.49 o
   3   8  11     1895.10     1379.23    282.20 o
   4   8  11     7668.22     7884.81    459.63 o
   5   8  11     8208.57     8661.64    703.30 o
   6   8  11     9996.06    10464.07    788.44 o
   7   8  11     7240.17     6304.24    676.74 o
 -11   9  11     6012.84     5781.48    628.46 o
 -10   9  11     2478.43     2798.93    409.55 o
  -9   9  11       23.79       36.24    275.71 o
  -8   9  11      878.23      725.73    307.96 o
  -7   9  11     4441.53     4751.88    443.36 o
  -6   9  11     7663.95     7290.03    663.21 o
  -5   9  11     8494.42     8407.30    548.54 o
  -4   9  11     1771.81     1533.17    346.69 o
  -3   9  11      331.65      220.99    275.53 o
  -2   9  11     4859.89     5000.74    444.12 o
  -1   9  11      803.98     1115.43    235.66 o
   0   9  11    10529.13    10422.65    454.87 o
   1   9  11     7582.37     8042.37    417.04 o
   2   9  11     4958.86     5571.57    366.17 o
   3   9  11     6072.42     6709.00    503.21 o
   4   9  11     4198.29     3860.16    380.13 o
   5   9  11     1006.97     1381.21    604.07 o
   6   9  11      414.84      353.92    409.00 o
 -10  10  11     3933.36     4264.29    580.23 o
  -9  10  11     5777.76     5904.84    629.78 o
  -8  10  11     5878.16     5831.26    630.06 o
  -7  10  11     8163.79     9570.11    634.98 o
  -6  10  11     3284.76     3721.19    423.45 o
  -5  10  11      285.44      931.53    327.55 o
  -4  10  11      915.64     1129.83    409.26 o
  -3  10  11      591.70      878.61    337.16 o
  -2  10  11     2047.05     2690.21    391.48 o
  -1  10  11    11762.86    12550.45    704.38 o
   0  10  11     5605.58     6053.56    381.17 o
   1  10  11       77.07      -43.84    234.72 o
   2  10  11      122.54      598.81    263.89 o
   3  10  11      171.99      766.71    278.25 o
   4  10  11     3298.85     2979.88    516.10 o
   5  10  11     6292.94     6734.45    705.93 o
  -8  11  11      562.00      295.43    451.63 o
  -7  11  11     1874.61     2298.11    792.27 o
  -6  11  11     2798.32     3089.87    711.59 o
  -5  11  11     2722.91     2900.07    528.48 o
  -4  11  11     2830.00     3640.57    777.56 o
  -3  11  11     1131.94     1565.35    370.15 o
  -2  11  11      920.05      756.05    347.63 o
  -1  11  11       18.09      463.58    583.54 o
   0  11  11      211.82     1160.21    464.83 o
   1  11  11      611.63      706.96    295.98 o
   2  11  11     1158.87     1597.14    361.74 o
   3  11  11     2705.15     3036.58    530.18 o
  -5  12  11      314.78      111.57    592.91 o
  -4  12  11       13.14     -249.62    665.25 o
  -3  12  11      304.57      655.12    357.49 o
  -2  12  11      374.00     1460.66    383.31 o
  -1  12  11       48.13      -15.33    318.99 o
 -16   0  12    11571.54     9654.58   1134.33 o
 -15   0  12    18733.80    19050.47   1532.06 o
 -14   0  12    31327.48    29062.81   1842.49 o
 -13   0  12    25911.04    26145.82   1664.47 o
 -12   0  12     7939.63     9312.52    927.62 o
 -11   0  12     8698.24    10031.96    906.78 o
 -10   0  12     6758.26     6991.09    618.78 o
  -9   0  12    21934.24    22499.16    779.15 o
  -8   0  12   132754.09   140742.09   3414.57 o
  -7   0  12    46962.59    48881.51   1825.08 o
  -6   0  12    30768.53    30745.54    764.01 o
  -5   0  12    11921.43    12953.37    684.38 o
  -4   0  12      983.17     1510.97    276.84 o
  -3   0  12    15512.35    15413.24    889.86 o
  -2   0  12    40314.15    38794.98   1155.62 o
  -1   0  12    93094.19    94996.80   2469.53 o
   0   0  12    44297.34    42629.30    994.27 o
   1   0  12    11183.56    11054.81    399.95 o
   2   0  12     1913.39     2396.28    231.68 o
   3   0  12    18691.81    18262.23    680.34 o
   4   0  12    17792.07    17363.93   1074.75 o
   5   0  12    16253.80    15286.28   1043.85 o
   6   0  12    45640.38    49463.65   2260.33 o
   7   0  12    25894.36    28093.51   1603.91 o
   8   0  12     1878.65     3376.27    638.28 o
   9   0  12      208.88     -381.79    381.79 o
  10   0  12        4.78       58.36    505.86 o
 -16   1  12     6655.85     6467.15    719.06 o
 -15   1  12      307.77      149.22    624.42 o
 -14   1  12     2597.66     2262.43    484.22 o
 -13   1  12    27200.23    25549.95   1386.77 o
 -12   1  12    43495.72    43170.43   1557.83 o
 -11   1  12    15662.09    15031.80    655.36 o
 -10   1  12    18528.37    17144.82    649.31 o
  -9   1  12    22611.34    23024.24    695.40 o
  -8   1  12      189.75      260.85    123.50 o
  -7   1  12     5861.68     5554.83    327.85 o
  -6   1  12     4198.83     3972.59    248.15 o
  -5   1  12    39450.98    39305.63    891.77 o
  -4   1  12    68897.02    70411.52   1449.61 o
  -3   1  12    57359.66    59150.41   1114.70 o
  -2   1  12    27091.66    26295.03    523.28 o
  -1   1  12     4224.00     3891.09    223.33 o
   0   1  12    19395.15    19558.11    460.40 o
   1   1  12     8044.97     7993.34    281.92 o
   2   1  12    40151.63    39583.64    699.35 o
   3   1  12    43996.33    44220.78    982.53 o
   4   1  12    18172.39    17338.66    665.81 o
   5   1  12     8259.04     8361.14    559.81 o
   6   1  12     1546.20     1314.53    311.11 o
   7   1  12     5841.80     6631.82    533.44 o
   8   1  12    14227.21    13872.95   1001.55 o
   9   1  12     9799.04    10193.86    992.85 o
  10   1  12    18383.95    19958.44   1001.36 o
 -16   2  12     9603.42    11099.98    864.82 o
 -15   2  12     9265.37     9407.07    786.45 o
 -14   2  12     4912.38     5380.56    576.77 o
 -13   2  12     9810.79     9883.51   1281.46 o
 -12   2  12     2586.85     2846.00    318.15 o
 -11   2  12       57.08      247.69    220.87 o
 -10   2  12     3465.53     3515.05    300.69 o
  -9   2  12    33936.12    33615.33   1107.58 o
  -8   2  12    56689.05    58207.53   1642.52 o
  -7   2  12    44962.49    46798.40   1024.00 o
  -6   2  12    30760.53    29632.78    637.36 o
  -5   2  12     6071.12     6337.84    312.12 o
  -4   2  12      426.68      441.89    116.52 o
  -3   2  12     6878.10     6169.87    312.62 o
  -2   2  12     9662.81    10000.04    274.14 o
  -1   2  12    79115.62    81628.84   1367.30 o
   0   2  12    34160.34    33167.35    673.13 o
   1   2  12     6364.11     6211.90    254.58 o
   2   2  12     4788.41     4920.35    271.91 o
   3   2  12       56.78      134.78    171.89 o
   4   2  12     7379.75     7296.34    812.36 o
   5   2  12    24784.76    24046.98    797.39 o
   6   2  12    24416.98    23972.85    987.28 o
   7   2  12    21158.14    19216.83   1847.52 o
   8   2  12     5457.15     6167.75    532.36 o
   9   2  12     2454.93     2438.38    406.51 o
  10   2  12      385.00      602.01    633.62 o
 -16   3  12     1538.20     2391.76    570.05 o
 -15   3  12     1381.71     1065.98    447.34 o
 -14   3  12     6265.94     5722.57    588.14 o
 -13   3  12    10431.17     9955.00    541.05 o
 -12   3  12    20232.22    19174.17    870.09 o
 -11   3  12    22655.91    21028.01    751.16 o
 -10   3  12    17016.60    16923.30    762.09 o
  -9   3  12     8622.23     8054.23    716.74 o
  -8   3  12     6037.96     5713.92    411.01 o
  -7   3  12     8491.25     9449.20    493.09 o
  -6   3  12      943.14     1188.43    121.26 o
  -5   3  12    12809.06    12663.28    365.21 o
  -4   3  12     4139.41     4315.76    213.62 o
  -3   3  12     1743.30     1707.24    151.70 o
  -2   3  12     3572.90     3191.58    150.83 o
  -1   3  12      477.94      579.83    119.19 o
   0   3  12    17750.41    17386.20    429.23 o
   1   3  12    13639.61    12878.39    500.38 o
   2   3  12    12135.79    11685.55    429.65 o
   3   3  12    24191.78    23394.35    668.54 o
   4   3  12    18458.71    19294.05    614.62 o
   5   3  12     2707.15     2777.45    366.02 o
   6   3  12      567.54      593.12    245.81 o
   7   3  12      119.65       73.29    258.12 o
   8   3  12     2472.81     2875.28    415.02 o
   9   3  12     8649.86     9175.23    658.25 o
  10   3  12    18953.81    19443.21   1320.08 o
 -15   4  12     4742.69     4990.88    636.56 o
 -14   4  12     4144.16     4181.12    500.19 o
 -13   4  12     2383.88     2615.37    348.28 o
 -12   4  12     1523.66     1502.14    301.54 o
 -11   4  12     1395.80     1218.77    326.41 o
 -10   4  12     8165.19     8250.12   1747.48 o
  -9   4  12     8555.81     7569.75    507.99 o
  -8   4  12    14510.75    13760.96   1410.44 o
  -7   4  12     2592.64     2796.61    312.32 o
  -6   4  12     5532.87     6314.17    416.85 o
  -5   4  12     2361.50     2264.54    153.20 o
  -4   4  12       61.34       84.41    170.68 o
  -3   4  12      299.51      424.97    124.02 o
  -2   4  12      465.72      597.21    134.24 o
  -1   4  12      487.64      502.87    113.02 o
   0   4  12     3138.81     2914.77    223.49 o
   1   4  12     5194.88     5045.90    382.81 o
   2   4  12     3905.85     3577.47    274.86 o
   3   4  12      141.95      178.77    176.27 o
   4   4  12     4697.19     4956.38    325.71 o
   5   4  12     6018.01     5875.37    425.59 o
   6   4  12    12491.30    11242.98    555.92 o
   7   4  12    14119.94    14093.18   1241.33 o
   8   4  12     7561.57     7541.43    596.58 o
   9   4  12     3032.53     3631.96    474.66 o
 -15   5  12      478.63      346.40    365.65 o
 -14   5  12      163.30      176.20    364.14 o
 -13   5  12      971.85      956.04    293.20 o
 -12   5  12      660.70      660.88    343.94 o
 -11   5  12      748.65     1358.20    491.52 o
 -10   5  12     1463.40     1359.92    485.14 o
  -9   5  12     1452.04     1510.53    313.68 o
  -8   5  12     1314.63     1343.48    320.33 o
  -7   5  12      167.40      116.37    232.16 o
  -6   5  12      938.78      943.07    228.93 o
  -5   5  12    14053.31    13525.30    552.17 o
  -4   5  12    23915.07    24002.17    597.30 o
  -3   5  12     4892.90     4187.41    210.74 o
  -2   5  12     1131.37     1145.21    175.70 o
  -1   5  12      316.57      154.05    142.13 o
   0   5  12      121.36      125.51    158.35 o
   1   5  12       82.91      199.02    146.98 o
   2   5  12     3981.11     3944.81    283.72 o
   3   5  12     4126.86     4258.33    321.47 o
   4   5  12      152.81      156.93    204.80 o
   5   5  12       70.95       75.08    219.03 o
   6   5  12     1048.39     1206.20    293.54 o
   7   5  12      178.62      347.31    249.94 o
   8   5  12      927.92     1518.53    489.93 o
   9   5  12     1197.19     1281.21    503.17 o
 -14   6  12     3814.55     4033.58    432.40 o
 -13   6  12     3732.96     3833.99    492.65 o
 -12   6  12      753.46     1294.30    393.78 o
 -11   6  12        9.20      -67.18    296.89 o
 -10   6  12       13.37      175.98    315.78 o
  -9   6  12      323.00      395.41    288.59 o
  -8   6  12      201.26      465.27    284.51 o
  -7   6  12     2302.70     1613.03    286.31 o
  -6   6  12      282.65      428.95    264.03 o
  -5   6  12      689.89      727.24    232.15 o
  -4   6  12      200.40      363.92    135.55 o
  -3   6  12      157.84       26.70    128.33 o
  -2   6  12      605.67      826.94    150.69 o
  -1   6  12     2732.66     2799.99    240.81 o
   0   6  12      938.93     1136.03    196.75 o
   1   6  12     1638.89     1192.67    220.55 o
   2   6  12      928.80     1094.19    226.92 o
   3   6  12     3160.25     2490.57    331.35 o
   4   6  12     2040.30     2367.35    294.25 o
   5   6  12      340.20      421.49    336.77 o
   6   6  12      551.11      597.64    281.09 o
   7   6  12     3147.54     3908.65    479.18 o
   8   6  12      644.01      882.74    409.24 o
 -13   7  12     2257.59     2381.21    460.60 o
 -12   7  12      758.48      828.69    497.40 o
 -11   7  12      326.30      570.18    343.93 o
 -10   7  12      616.37      505.99    336.46 o
  -9   7  12      855.78      973.79    287.18 o
  -8   7  12     1216.09     1536.53    303.89 o
  -7   7  12     2172.98     2899.17    427.25 o
  -6   7  12       58.97      518.05    249.76 o
  -5   7  12      454.26      529.70    252.97 o
  -4   7  12       10.34      504.71    211.63 o
  -3   7  12       11.83       50.96    143.48 o
  -2   7  12     1895.56     2220.64    217.69 o
  -1   7  12      330.66      425.19    218.98 o
   0   7  12       62.98     -190.77    190.77 o
   1   7  12       38.45      352.96    209.99 o
   2   7  12      373.81      162.57    235.96 o
   3   7  12     1247.67     1348.09    255.20 o
   4   7  12     3492.47     3736.08    331.84 o
   5   7  12     3573.24     4354.75    421.37 o
   6   7  12     2320.14     2615.61    355.00 o
   7   7  12      554.30      582.09    398.52 o
   8   7  12       99.95     -401.48    401.48 o
 -13   8  12     1024.44     1315.40    419.71 o
 -12   8  12       15.19      329.09    373.37 o
 -11   8  12      424.80      564.09    361.53 o
 -10   8  12      557.78     1531.38    320.28 o
  -9   8  12     1030.15     1570.43    317.39 o
  -8   8  12     5054.35     5520.76    454.09 o
  -7   8  12     1132.26      762.87    309.72 o
  -6   8  12      374.52      314.55    274.40 o
  -5   8  12      312.96      299.89    256.39 o
  -4   8  12       64.21       81.26    264.74 o
  -3   8  12     1605.35     1589.77    293.97 o
  -2   8  12      949.04      794.14    198.32 o
  -1   8  12      939.13     1129.97    215.79 o
   0   8  12       99.71      107.57    208.76 o
   1   8  12     4543.10     4735.58    406.73 o
   2   8  12     2198.17     2361.68    299.98 o
   3   8  12       38.33      168.25    234.79 o
   4   8  12      120.09      199.40    260.38 o
   5   8  12       50.12      251.75    276.78 o
   6   8  12     1772.67     2174.18    477.42 o
   7   8  12     3779.68     3083.21    839.10 o
 -11   9  12      202.36      645.61    391.80 o
 -10   9  12      184.94      483.80    309.88 o
  -9   9  12       91.28      305.78    320.48 o
  -8   9  12     2680.03     3252.59    414.20 o
  -7   9  12     2415.56     3324.14    625.84 o
  -6   9  12      451.51      955.00    310.37 o
  -5   9  12     9747.68    11251.48    620.02 o
  -4   9  12    17159.96    18421.97   1314.07 o
  -3   9  12    11675.53    11438.21    763.31 o
  -2   9  12     8555.22     8647.76    553.90 o
  -1   9  12     2384.52     2959.62    463.66 o
   0   9  12       55.26     -206.71    206.71 o
   1   9  12      300.33      718.25    235.54 o
   2   9  12     4790.16     5940.83    490.21 o
   3   9  12     5432.92     5645.25    415.61 o
   4   9  12      988.65     1417.53    316.26 o
   5   9  12      361.43       13.37    429.79 o
   6   9  12     2019.29     3240.53    552.14 o
 -10  10  12     3546.70     2990.95    512.95 o
  -9  10  12     9523.41    10290.48   1520.66 o
  -8  10  12    10333.19    10929.68    664.49 o
  -7  10  12     2188.74     2930.83    781.38 o
  -6  10  12     3655.20     4852.29    470.46 o
  -5  10  12      388.77      -58.28    349.08 o
  -4  10  12     4700.81     5291.38    615.20 o
  -3  10  12     5333.54     5617.95    580.74 o
  -2  10  12     6570.97     6572.32    666.22 o
  -1  10  12     9534.74    10474.02    791.49 o
   0  10  12     8972.77     8879.70    568.39 o
   1  10  12     9265.55     9705.69    481.26 o
   2  10  12    11604.75    12490.00    544.54 o
   3  10  12     2603.56     3771.11    360.19 o
   4  10  12     1289.12     1739.35    454.36 o
  -8  11  12      757.05     1256.90    928.36 o
  -7  11  12      654.34      192.44    429.12 o
  -6  11  12      536.93      554.54    462.83 o
  -5  11  12    16263.87    16198.96   1021.89 o
  -4  11  12    16783.37    19278.35   1630.02 o
  -3  11  12     8118.82     8929.87    677.23 o
  -2  11  12     6188.01     7097.91    567.80 o
  -1  11  12      320.77      679.29    363.32 o
   0  11  12     6142.19     6395.80    598.20 o
   1  11  12     8885.05     8829.40    562.47 o
   2  11  12     9632.07     9611.26    662.66 o
  -4  12  12     1566.97     1712.29    732.93 o
  -3  12  12     3476.22     3067.55    476.88 o
  -2  12  12     3169.11     3546.70    973.75 o
 -16   1  13      116.24      653.91    452.32 o
 -15   1  13      248.35      957.74    426.76 o
 -14   1  13      967.51      644.85    365.73 o
 -13   1  13       50.00     -397.73    397.73 o
 -12   1  13     1398.42     1249.22    358.54 o
 -11   1  13     1220.17     1038.95    233.97 o
 -10   1  13      130.08      -44.78    179.83 o
  -9   1  13     1181.75     1356.79    201.02 o
  -8   1  13     6372.66     6491.39    282.91 o
  -7   1  13     4825.83     4889.41    204.94 o
  -6   1  13     1705.02     1747.85    157.59 o
  -5   1  13     2320.28     2745.49    202.03 o
  -4   1  13    18089.79    17778.20    501.73 o
  -3   1  13    14324.65    14879.42    401.17 o
  -2   1  13      676.10      742.97    137.24 o
  -1   1  13      305.71      393.94    141.94 o
   0   1  13     1456.35     1522.15    156.23 o
   1   1  13     1562.50     1930.50    163.56 o
   2   1  13     1035.11     1076.08    155.26 o
   3   1  13     1166.63     1384.06    194.11 o
   4   1  13      884.81      876.33    282.97 o
   5   1  13      694.18     1134.13    473.74 o
   6   1  13     5787.83     5314.00    471.89 o
   7   1  13     1671.39     1632.06    357.78 o
   8   1  13       27.46       34.35    426.66 o
   9   1  13       14.14      201.11    440.52 o
  10   1  13      184.16      347.57    371.14 o
 -16   2  13     2414.49     2979.22    566.18 o
 -15   2  13     3952.56     4062.47    590.33 o
 -14   2  13     6519.11     6013.01    799.01 o
 -13   2  13    10123.70     9539.49    713.15 o
 -12   2  13      944.94      822.00    272.73 o
 -11   2  13      201.74       16.29    197.78 o
 -10   2  13      131.27      225.93    189.27 o
  -9   2  13     9121.12    10295.35    537.14 o
  -8   2  13     7720.73     7489.71    618.17 o
  -7   2  13     1515.19     1578.80    132.69 o
  -6   2  13     5197.92     5246.16    227.92 o
  -5   2  13     6144.79     6241.45    274.12 o
  -4   2  13     2804.78     2853.15    178.44 o
  -3   2  13      300.73      245.38    112.84 o
  -2   2  13      744.02      788.05    114.58 o
  -1   2  13     3436.27     3576.69    188.69 o
   0   2  13      251.13      387.21    129.34 o
   1   2  13    13013.94    12458.89    374.37 o
   2   2  13    15659.36    14996.53    495.71 o
   3   2  13      182.22       40.91    167.98 o
   4   2  13     1866.28     2123.77    253.93 o
   5   2  13      117.57      356.08    557.85 o
   6   2  13     4822.07     5041.26    468.58 o
   7   2  13     8346.96     8812.34    618.75 o
   8   2  13     6752.53     6796.52    570.78 o
   9   2  13     2862.21     3782.64    474.30 o
 -16   3  13     3256.41     2712.67    540.90 o
 -15   3  13      192.58      504.37    392.17 o
 -14   3  13      538.59     -189.87    369.41 o
 -13   3  13      559.46      801.49    270.98 o
 -12   3  13    10335.57    10207.54    682.80 o
 -11   3  13    11343.90    10529.83    802.13 o
 -10   3  13    10230.61    10253.14   1247.86 o
  -9   3  13    12290.52    11604.85   1070.58 o
  -8   3  13     4536.83     4059.33    741.88 o
  -7   3  13     2495.89     1831.27    274.09 o
  -6   3  13     1339.06     1332.05    137.22 o
  -5   3  13     7656.54     7294.64    318.08 o
  -4   3  13    34311.80    34308.72    748.22 o
  -3   3  13    14685.25    14826.64    473.66 o
  -2   3  13     4359.69     4292.17    167.61 o
  -1   3  13     1289.15     1404.21    141.06 o
   0   3  13      125.32      403.64    123.47 o
   1   3  13      763.22      885.33    162.71 o
   2   3  13     3487.57     3319.10    251.82 o
   3   3  13     9495.43    10177.51    428.44 o
   4   3  13     2730.05     2915.12    458.12 o
   5   3  13     5601.99     4998.79    367.91 o
   6   3  13     6825.01     6371.67    538.44 o
   7   3  13     3864.60     3161.32    426.46 o
   8   3  13     1179.11      492.85    348.00 o
   9   3  13     1577.12     2241.77    423.56 o
 -15   4  13     4623.35     4512.11    576.65 o
 -14   4  13     4054.61     3094.06    943.19 o
 -13   4  13    11843.10    12378.47    621.33 o
 -12   4  13    11424.64    11906.24    700.38 o
 -11   4  13     1218.86      872.70    397.36 o
 -10   4  13      988.99     1014.90    288.98 o
  -9   4  13    11173.74     9780.99   1541.13 o
  -8   4  13    10298.20    10510.27    579.24 o
  -7   4  13    11457.22    10934.37    619.27 o
  -6   4  13    22585.59    22453.79    761.56 o
  -5   4  13     9329.69     8916.85    290.90 o
  -4   4  13      887.67     1176.86    143.29 o
  -3   4  13       36.23      162.26    112.61 o
  -2   4  13      494.71      507.51    118.03 o
  -1   4  13    33594.32    33666.82    812.15 o
   0   4  13    50883.84    48896.27   1147.83 o
   1   4  13    38701.26    37470.71    908.58 o
   2   4  13    47904.90    44927.45   1053.70 o
   3   4  13    15547.12    14727.60    536.39 o
   4   4  13       39.56      103.79    198.98 o
   5   4  13     2508.57     2564.46    325.07 o
   6   4  13    11827.18    10952.89    838.12 o
   7   4  13    10484.09     9770.07    948.47 o
   8   4  13     9790.04    10034.25    697.99 o
   9   4  13     7095.30     6995.57    608.97 o
 -15   5  13      758.36      387.51    409.98 o
 -14   5  13       50.74      163.56    298.24 o
 -13   5  13     1377.66     1592.32    331.50 o
 -12   5  13    14490.47    13312.38    754.32 o
 -11   5  13    16403.30    14589.36    773.96 o
 -10   5  13    23513.84    22653.38    970.62 o
  -9   5  13    29405.61    28427.61   1099.01 o
  -8   5  13    14944.52    14284.95    718.91 o
  -7   5  13    16506.73    13987.18    757.57 o
  -6   5  13     2120.34     2348.97    274.21 o
  -5   5  13     9768.25    10166.42    415.11 o
  -4   5  13    30032.85    30289.38    662.56 o
  -3   5  13    21550.06    21775.98    522.43 o
  -2   5  13    32680.05    31561.46    784.90 o
  -1   5  13     7848.31     7212.85    335.49 o
   0   5  13     2138.31     2575.72    229.47 o
   1   5  13     7340.80     6733.09    353.19 o
   2   5  13    10287.26    10052.52    450.90 o
   3   5  13    31888.41    32057.11   1040.16 o
   4   5  13    24271.68    22911.71    734.54 o
   5   5  13    16406.93    15919.31   1103.31 o
   6   5  13    10111.07    10415.81   1136.87 o
   7   5  13     1494.67     1630.33    370.57 o
   8   5  13       70.14      595.86    335.23 o
 -14   6  13    12311.23    11683.36    666.66 o
 -13   6  13    27280.16    27963.55   1230.76 o
 -12   6  13    13078.96    12005.83    767.94 o
 -11   6  13     5684.10     5261.48    854.43 o
 -10   6  13     5950.86     5596.32   1040.05 o
  -9   6  13     3227.50     3405.60    429.48 o
  -8   6  13    34276.39    32017.28   1024.56 o
  -7   6  13    29022.92    28489.57    938.44 o
  -6   6  13    28165.28    28425.56    923.43 o
  -5   6  13    27227.38    27365.12    773.95 o
  -4   6  13     6340.46     6020.42    558.57 o
  -3   6  13      968.51     1031.06    193.82 o
  -2   6  13     4906.30     5084.95    297.87 o
  -1   6  13    19352.93    18586.24    594.19 o
   0   6  13    25261.07    24934.22    723.52 o
   1   6  13    36698.69    35348.75   1168.53 o
   2   6  13    22239.33    22068.93    707.57 o
   3   6  13     2695.40     3036.22    303.56 o
   4   6  13     2399.06     2443.55    298.72 o
   5   6  13     4451.95     4753.57    404.37 o
   6   6  13    21349.42    21298.71    839.71 o
   7   6  13    20425.50    20031.45    836.21 o
   8   6  13     6258.23     5920.06    832.48 o
 -13   7  13     5107.50     5099.57    564.74 o
 -12   7  13     6430.39     7794.10    709.51 o
 -11   7  13     1349.77     1308.43    369.49 o
 -10   7  13     5603.86     5542.41    555.22 o
  -9   7  13    17253.26    17067.98    751.81 o
  -8   7  13     1456.27     1139.42    312.23 o
  -7   7  13      533.45      901.86    290.11 o
  -6   7  13      199.35      185.13    242.87 o
  -5   7  13    14527.55    13978.30    811.00 o
  -4   7  13    32101.67    31758.53    879.19 o
  -3   7  13    43717.13    43134.73    942.75 o
  -2   7  13    60305.58    58467.85   1185.99 o
  -1   7  13    11382.50    11350.15    475.06 o
   0   7  13     1412.58     1494.74    261.82 o
   1   7  13      664.77      809.70    230.33 o
   2   7  13     8584.24     8338.31    441.67 o
   3   7  13    25262.22    24122.30   1370.12 o
   4   7  13    15887.21    16171.28    641.33 o
   5   7  13    15442.64    15283.89    760.29 o
   6   7  13    12064.91    12230.39    645.77 o
   7   7  13      110.18      630.77    629.08 o
 -13   8  13    12191.31    14542.39   1089.71 o
 -12   8  13     4752.77     4811.29    564.99 o
 -11   8  13     3891.46     3184.53    410.42 o
 -10   8  13     2134.11     2259.10    355.85 o
  -9   8  13     4460.97     4667.25    443.09 o
  -8   8  13    27638.88    28631.05   1024.51 o
  -7   8  13    21406.39    22153.41    868.40 o
  -6   8  13    14629.48    13961.58    663.90 o
  -5   8  13    10304.20    10452.61    719.82 o
  -4   8  13     1343.54     1861.27    419.43 o
  -3   8  13     1010.39      704.37    293.83 o
  -2   8  13     4028.20     4589.49    346.73 o
  -1   8  13    21536.76    20746.35    784.84 o
   0   8  13     9612.38     9435.31    471.57 o
   1   8  13     9397.25     9465.38    478.45 o
   2   8  13     8163.42     8757.26    471.59 o
   3   8  13     1568.52     1928.20    300.56 o
   4   8  13      158.23      285.74    249.89 o
   5   8  13     1422.05     1759.71    619.09 o
   6   8  13    14099.07    14986.91    939.85 o
 -11   9  13     5277.36     5532.00    591.16 o
 -10   9  13     4641.79     4548.47    783.34 o
  -9   9  13     4280.60     4877.71    473.71 o
  -8   9  13     2970.49     3319.32    412.52 o
  -7   9  13      439.13      621.22    293.14 o
  -6   9  13       39.44       -5.01    284.90 o
  -5   9  13     1858.99     2798.44    734.52 o
  -4   9  13     3996.86     4548.94    558.81 o
  -3   9  13     2471.12     3139.94    336.14 o
  -2   9  13    16292.26    16014.01    663.13 o
  -1   9  13     7986.04     8584.53    427.93 o
   0   9  13       27.77      110.74    226.24 o
   1   9  13      494.37      761.35    235.47 o
   2   9  13      598.79      829.47    277.77 o
   3   9  13     4776.83     4601.36    527.14 o
   4   9  13    11709.01    12161.69    603.48 o
   5   9  13     6564.96     8185.44    807.35 o
 -10  10  13      206.63      759.95    394.97 o
  -9  10  13     1870.08     2120.35    408.56 o
  -8  10  13     2760.48     3278.21    450.53 o
  -7  10  13     5037.20     5757.44    635.89 o
  -6  10  13     3248.88     3505.26    544.95 o
  -5  10  13      589.17      842.96    427.82 o
  -4  10  13     1059.72     1725.69    504.15 o
  -3  10  13      105.36      278.61    386.78 o
  -2  10  13     1381.36     1127.40    352.65 o
  -1  10  13    11778.09    11468.23    741.62 o
   0  10  13     6478.03     6954.87    415.86 o
   1  10  13     2290.19     2639.40    318.82 o
   2  10  13     3116.16     3272.19    341.64 o
   3  10  13     5358.26     5563.95    411.86 o
  -8  11  13      294.34      398.68    460.94 o
  -7  11  13        1.45       -8.76    466.21 o
  -6  11  13       25.40       -7.25    447.73 o
  -5  11  13      179.73      640.83    604.07 o
  -4  11  13      557.32     1161.00    477.11 o
  -3  11  13      232.67      259.42    315.12 o
  -2  11  13      719.54     1224.20    384.61 o
  -1  11  13      244.65      453.64    343.42 o
   0  11  13       27.65     -419.78    594.95 o
   1  11  13      652.98      926.96    428.92 o
 -16   0  14     1073.54     1142.92    651.27 o
 -15   0  14      192.38     1440.84    640.24 o
 -14   0  14    13101.91    14153.17   1262.09 o
 -13   0  14    35313.01    33066.09   1933.22 o
 -12   0  14    13872.19    13125.75   1089.46 o
 -11   0  14    14543.81    14483.22   1112.02 o
 -10   0  14    20898.97    21300.50   1291.51 o
  -9   0  14      986.87     1262.48    230.07 o
  -8   0  14    28099.34    28170.39   1012.96 o
  -7   0  14    52674.93    53293.19   1211.93 o
  -6   0  14    34150.84    34102.58   1395.48 o
  -5   0  14    45303.75    44476.85   1748.33 o
  -4   0  14    76654.37    78799.88   2818.42 o
  -3   0  14    38492.67    38684.65   1197.57 o
  -2   0  14     8534.63     8107.72    857.98 o
  -1   0  14     8710.36     8571.79    467.08 o
   0   0  14     4541.98     4395.85    365.66 o
   1   0  14    31271.83    32164.47   1120.55 o
   2   0  14    72734.80    72861.71   2132.25 o
   3   0  14    12789.07    12916.34    942.34 o
   4   0  14    10152.99     9636.19    856.51 o
   5   0  14      204.22      217.25    355.80 o
   6   0  14    10597.97    10719.28    960.48 o
   7   0  14    20741.01    22166.58   1447.22 o
   8   0  14    17093.28    19500.68   1373.90 o
   9   0  14    14207.91    14100.70   1221.14 o
 -16   1  14    12387.23    12304.37   2194.98 o
 -15   1  14     9151.47    10642.22    795.50 o
 -14   1  14     8586.50     8602.99    706.45 o
 -13   1  14       35.47      121.25    453.64 o
 -12   1  14     1045.69      658.56    331.46 o
 -11   1  14     1149.55     1283.95    355.76 o
 -10   1  14     7804.39     7752.72    395.42 o
  -9   1  14    37661.77    38195.63   1002.65 o
  -8   1  14    24720.17    25634.33    669.05 o
  -7   1  14     6229.91     6373.24    248.55 o
  -6   1  14     5064.98     5130.17    256.02 o
  -5   1  14      216.41      219.83    128.79 o
  -4   1  14    22408.68    21877.22    533.59 o
  -3   1  14    59074.14    58069.62   1019.14 o
  -2   1  14    78429.09    79788.96   1522.36 o
  -1   1  14    44371.89    44119.73    974.01 o
   0   1  14     4539.92     4804.79    297.63 o
   1   1  14     5032.71     5168.43    239.04 o
   2   1  14     5676.35     6021.61    272.56 o
   3   1  14    15138.62    14141.12    589.30 o
   4   1  14    31763.83    32006.34   1155.12 o
   5   1  14    59350.86    54235.68   1699.77 o
   6   1  14    38569.65    38099.97   1366.35 o
   7   1  14     9910.04    10216.99    665.97 o
   8   1  14     2418.45     2996.30    453.17 o
   9   1  14      645.52     1461.49    414.21 o
 -16   2  14       74.41      -90.16    460.77 o
 -15   2  14     1211.48     1342.68    477.60 o
 -14   2  14     7326.43     7095.17    650.77 o
 -13   2  14    18171.31    17969.77    958.88 o
 -12   2  14    18095.18    20081.65    971.67 o
 -11   2  14    13743.33    13478.69    568.56 o
 -10   2  14     5225.35     5513.96    360.47 o
  -9   2  14      352.28       46.39    268.87 o
  -8   2  14     6691.78     7121.25    688.05 o
  -7   2  14    11080.15    10844.27    364.74 o
  -6   2  14    23233.97    22473.75    547.16 o
  -5   2  14     8797.94     8311.15    321.66 o
  -4   2  14      879.96      780.09    127.14 o
  -3   2  14    10048.05    10125.37    322.95 o
  -2   2  14      216.97      127.61    122.71 o
  -1   2  14    28476.05    27954.09    602.39 o
   0   2  14    43929.54    42055.36    831.11 o
   1   2  14    42481.19    42054.44   1034.78 o
   2   2  14    60221.06    59203.36   1261.37 o
   3   2  14    35851.25    35428.50    885.68 o
   4   2  14    11942.94    10566.94    685.11 o
   5   2  14     1118.36      946.16    715.64 o
   6   2  14     2385.08     2414.96    442.60 o
   7   2  14     7492.84     7843.54    618.31 o
   8   2  14     5163.79     6220.34    579.52 o
   9   2  14    17051.98    17116.03    943.77 o
 -16   3  14    12369.01    12426.46    936.43 o
 -15   3  14     3682.37     5247.07    613.77 o
 -14   3  14     2460.56     2546.68    928.24 o
 -13   3  14     2430.34     2524.93    434.55 o
 -12   3  14     2595.08     2479.85    313.82 o
 -11   3  14    13471.11    13786.34   1188.28 o
 -10   3  14    14310.17    14920.61    709.80 o
  -9   3  14    17068.66    16208.18   1505.09 o
  -8   3  14    13516.95    13360.78    626.51 o
  -7   3  14    11446.55    11964.27    557.06 o
  -6   3  14     2012.01     2091.43    205.65 o
  -5   3  14    11691.15    11769.79    369.16 o
  -4   3  14    14131.30    14245.12    468.53 o
  -3   3  14    14007.91    13372.09    686.69 o
  -2   3  14    15280.58    14313.65    326.43 o
  -1   3  14    17651.62    17046.92    436.40 o
   0   3  14      607.85      835.33    155.76 o
   1   3  14      962.47      997.20    173.50 o
   2   3  14     1092.50     1311.05    204.09 o
   3   3  14      733.42      599.25    210.15 o
   4   3  14     9123.03     9362.73    434.46 o
   5   3  14    13825.62    14595.81    764.79 o
   6   3  14     9575.48    10261.75    912.42 o
   7   3  14     4763.19     5361.66    516.14 o
   8   3  14     4203.41     3712.32    478.76 o
   9   3  14      250.25      621.46    350.79 o
 -15   4  14     1634.54     2260.22    482.73 o
 -14   4  14     4945.78     4967.90    970.04 o
 -13   4  14    10395.40    10563.14    571.04 o
 -12   4  14    10402.67     9698.68    700.93 o
 -11   4  14     1135.45     1858.30    357.39 o
 -10   4  14      773.39      601.92    268.50 o
  -9   4  14      424.45     1159.02    285.04 o
  -8   4  14      807.59      813.81    261.34 o
  -7   4  14      279.77      956.58    257.11 o
  -6   4  14     4476.35     4690.80    351.73 o
  -5   4  14     2681.21     2922.45    254.72 o
  -4   4  14      425.54      587.13    127.49 o
  -3   4  14       88.71      178.78    162.38 o
  -2   4  14        0.88      129.50    133.81 o
  -1   4  14     6008.84     5574.87    294.16 o
   0   4  14    17623.86    16854.52    605.50 o
   1   4  14    19557.12    18489.32   1074.59 o
   2   4  14    27911.83    27856.56    778.85 o
   3   4  14     6156.19     5482.03    487.11 o
   4   4  14     2672.65     2848.47    301.00 o
   5   4  14     1234.70      769.71    271.92 o
   6   4  14       27.95      315.55    315.12 o
   7   4  14     1395.26     1485.80    366.30 o
   8   4  14     1826.78     2222.51    422.29 o
 -15   5  14     3439.05     3212.93   1282.81 o
 -14   5  14     4712.12     5251.60    463.57 o
 -13   5  14     1522.37     1870.16    388.59 o
 -12   5  14       40.43       60.83    286.76 o
 -11   5  14     1495.69     1110.77    445.54 o
 -10   5  14     1029.82      879.01    311.98 o
  -9   5  14     1625.85     1023.70    309.42 o
  -8   5  14      117.05      206.49    239.60 o
  -7   5  14      394.91      675.41    230.43 o
  -6   5  14     3850.00     3958.14    293.57 o
  -5   5  14    12283.68    11656.03    452.43 o
  -4   5  14     9393.77     9019.54    332.77 o
  -3   5  14     8461.99     7826.56    306.98 o
  -2   5  14      146.41      257.30    262.19 o
  -1   5  14     1306.00     1361.48    374.84 o
   0   5  14     1276.03     1211.13    195.82 o
   1   5  14     1834.78     1823.89    243.57 o
   2   5  14     1623.69     1245.01    237.56 o
   3   5  14     3518.86     3398.16    309.57 o
   4   5  14      157.99      209.50    231.37 o
   5   5  14     1627.89     2331.09    336.64 o
   6   5  14    12086.73    11859.59    611.25 o
   7   5  14     9446.35     9295.36    674.59 o
   8   5  14     2980.94     3332.93    912.54 o
 -14   6  14      177.66      369.22    447.21 o
 -13   6  14       43.98      366.59    369.23 o
 -12   6  14       88.30      609.14    332.47 o
 -11   6  14      991.44     1210.84    382.59 o
 -10   6  14      128.64      323.05    337.77 o
  -9   6  14       76.83      -52.25    280.39 o
  -8   6  14      203.28      188.99    257.52 o
  -7   6  14      334.15     -117.60    217.41 o
  -6   6  14      224.71       33.87    308.16 o
  -5   6  14     2585.27     3422.76    291.33 o
  -4   6  14     5818.78     5744.42    342.22 o
  -3   6  14     1825.92     1797.84    327.47 o
  -2   6  14      138.52      327.69    174.09 o
  -1   6  14     2753.52     2596.43    251.30 o
   0   6  14        8.54     -186.80    186.80 o
   1   6  14     5071.06     4710.74    347.45 o
   2   6  14     1308.09     1384.67    253.24 o
   3   6  14      907.31     1124.60    258.00 o
   4   6  14     2379.17     2773.56    347.91 o
   5   6  14       53.88      -51.33    266.57 o
   6   6  14      170.79      185.34    274.43 o
   7   6  14     2546.59     2721.66    470.80 o
 -13   7  14     2023.59     2001.56    440.29 o
 -12   7  14      395.16      649.45    381.28 o
 -11   7  14      119.40      557.05    366.28 o
 -10   7  14      433.38      123.50    369.16 o
  -9   7  14      579.94      907.39    299.44 o
  -8   7  14     1182.97     1233.19    311.57 o
  -7   7  14        7.44     -233.62    233.62 o
  -6   7  14       48.15      260.45    318.24 o
  -5   7  14      643.15     1040.88    244.53 o
  -4   7  14      321.75      351.44    289.48 o
  -3   7  14       23.23      -16.20    172.91 o
  -2   7  14     3232.82     3007.58    318.48 o
  -1   7  14      310.30      124.07    211.29 o
   0   7  14      274.72      441.19    218.36 o
   1   7  14        3.84      345.28    221.51 o
   2   7  14       50.15     -161.68    225.87 o
   3   7  14      173.60      649.75    236.12 o
   4   7  14       86.92       87.25    219.28 o
   5   7  14      107.40      424.04    266.13 o
   6   7  14        8.08      264.82    373.65 o
   7   7  14      296.11     -165.18    379.81 o
 -13   8  14     9675.43     9217.52    749.13 o
 -12   8  14     1585.58     1518.57    419.73 o
 -11   8  14      927.25     1181.67    323.82 o
 -10   8  14      711.08      882.30    318.44 o
  -9   8  14      997.05     1457.25    439.24 o
  -8   8  14     8511.60     9022.12    744.28 o
  -7   8  14     4253.73     4841.05    557.18 o
  -6   8  14     1692.06     1418.89    605.85 o
  -5   8  14     5582.50     6291.27    594.05 o
  -4   8  14     3820.51     3638.29    486.39 o
  -3   8  14     3060.98     2814.14    491.00 o
  -2   8  14      780.21      959.28    240.50 o
  -1   8  14     2103.47     2153.96    258.60 o
   0   8  14     3840.07     4257.62    346.25 o
   1   8  14      128.65      212.04    228.40 o
   2   8  14      339.68      -78.74    222.21 o
   3   8  14       63.10      247.39    243.59 o
   4   8  14      153.33      195.09    259.55 o
   5   8  14       65.15      360.71    307.32 o
   6   8  14      160.69      965.05    425.05 o
 -11   9  14      890.75     1070.46    350.61 o
 -10   9  14     3761.73     4709.23    638.47 o
  -9   9  14     7479.44     7572.64    731.50 o
  -8   9  14     3984.52     4826.00    474.58 o
  -7   9  14     1912.78     2232.57    537.00 o
  -6   9  14      449.55      749.66    446.52 o
  -5   9  14      996.38      770.45    471.29 o
  -4   9  14     2112.37     2691.86    474.64 o
  -3   9  14     6552.44     6702.10    452.61 o
  -2   9  14     4321.19     3561.12    352.89 o
  -1   9  14      818.30      753.10    396.89 o
   0   9  14      815.78      896.29    235.02 o
   1   9  14     1486.43     1739.38    361.54 o
   2   9  14        4.96      152.93    249.14 o
   3   9  14      451.02      309.95    276.59 o
   4   9  14      158.28       96.25    549.65 o
 -10  10  14      199.30      382.86    360.28 o
  -9  10  14      952.25     1440.80    365.31 o
  -8  10  14     1155.76      583.84    357.99 o
  -7  10  14     1789.51     1758.60    490.66 o
  -6  10  14    11227.00    12078.66    884.31 o
  -5  10  14     8061.37     8525.99    724.63 o
  -4  10  14     4389.77     5041.49    629.88 o
  -3  10  14     6981.27     6552.69    940.74 o
  -2  10  14     3196.64     3138.38    354.43 o
  -1  10  14       58.06      505.93    271.32 o
   0  10  14     2648.16     2821.88    374.58 o
   1  10  14     8436.30     9231.08    554.53 o
   2  10  14    12173.50    12342.38    549.87 o
   3  10  14     2211.42     2731.45    448.83 o
  -7  11  14    12876.07    12226.59    960.97 o
  -6  11  14     4465.64     5253.50    682.85 o
  -5  11  14     3344.85     3916.33    593.31 o
  -4  11  14     4509.69     4590.03    646.61 o
  -3  11  14     2860.63     3133.74    446.54 o
  -2  11  14     7849.76     8625.92    649.78 o
  -1  11  14     7959.18     8532.35    564.99 o
   0  11  14     1918.78     1765.95    382.51 o
   1  11  14     1573.74     2608.60    408.26 o
 -16   1  15      196.78       49.56    688.67 o
 -15   1  15     2172.27     2371.40    471.82 o
 -14   1  15     5253.87     6017.82    609.79 o
 -13   1  15      261.18      787.70    391.23 o
 -12   1  15      148.52       47.33    366.34 o
 -11   1  15       97.85      127.10    309.39 o
 -10   1  15     1632.87     1534.83    232.65 o
  -9   1  15     2920.85     2971.56    264.70 o
  -8   1  15     3611.23     3939.70    258.67 o
  -7   1  15     1428.36     1528.89    154.48 o
  -6   1  15       33.66       80.32    199.66 o
  -5   1  15      613.02      509.77    143.61 o
  -4   1  15      265.44      212.43    120.19 o
  -3   1  15      819.42      772.09    120.16 o
  -2   1  15      158.78       25.30    138.21 o
  -1   1  15     4078.12     4075.62    239.19 o
   0   1  15      665.46      703.40    160.77 o
   1   1  15      342.87      491.29    140.92 o
   2   1  15     3438.92     3929.81    285.29 o
   3   1  15     3170.82     2971.65    327.09 o
   4   1  15      418.36      364.46    378.97 o
   5   1  15     1289.82      844.44    303.50 o
   6   1  15     8021.30     9588.12    645.96 o
   7   1  15     5535.68     5912.72    542.84 o
   8   1  15     1703.82     1517.46    399.72 o
   9   1  15      557.53      368.62    681.80 o
 -16   2  15       93.56       73.65    474.76 o
 -15   2  15      725.73     1168.30    429.82 o
 -14   2  15      320.14      -33.74    563.24 o
 -13   2  15     8796.96     8973.37    917.45 o
 -12   2  15     7522.59     7002.58    582.19 o
 -11   2  15     3874.57     3714.46    321.14 o
 -10   2  15     1875.81     1835.09    348.93 o
  -9   2  15      346.63      365.45    228.41 o
  -8   2  15      362.09      227.55    194.34 o
  -7   2  15     3568.06     3312.92    266.97 o
  -6   2  15    18083.19    17343.78    518.82 o
  -5   2  15    25890.62    24957.60    837.53 o
  -4   2  15    21050.56    21627.31    540.82 o
  -3   2  15    11348.69    11234.11    317.79 o
  -2   2  15     1886.10     1951.96    134.47 o
  -1   2  15      528.32      335.26    121.05 o
   0   2  15       25.40        3.37    122.92 o
   1   2  15     5787.45     5765.75    269.06 o
   2   2  15     4612.77     4442.22    291.44 o
   3   2  15      242.60      354.30    226.16 o
   4   2  15      577.87      568.60    275.92 o
   5   2  15     1272.42     1623.61    356.10 o
   6   2  15     1210.28     1157.00    339.06 o
   7   2  15       87.44      497.41    362.79 o
   8   2  15      556.04      880.11    341.26 o
 -16   3  15     4871.03     5183.56   1045.69 o
 -15   3  15     6057.12     5435.45    635.10 o
 -14   3  15    12322.22    12099.72    822.12 o
 -13   3  15     5398.72     5257.83    563.09 o
 -12   3  15       57.74     -236.18    236.18 o
 -11   3  15     3344.46     3400.65    474.97 o
 -10   3  15    14046.51    13820.16    686.71 o
  -9   3  15    18515.56    16821.61   1447.46 o
  -8   3  15    12238.43    12638.46    619.19 o
  -7   3  15    21690.83    20180.29    694.63 o
  -6   3  15     8424.48     8632.56    310.92 o
  -5   3  15     4897.84     4722.77    233.26 o
  -4   3  15     6147.81     6118.33    262.91 o
  -3   3  15      196.50      101.61    103.45 o
  -2   3  15     6147.75     5845.26    297.09 o
  -1   3  15    11572.42    11424.02    413.78 o
   0   3  15    11582.46    11190.54    421.05 o
   1   3  15     9729.14     8862.14    389.45 o
   2   3  15     1963.44     1762.65    229.84 o
   3   3  15      219.71      254.96    203.71 o
   4   3  15      152.04      393.34    335.62 o
   5   3  15     6163.86     5246.04    816.79 o
   6   3  15    14149.46    14115.40    794.72 o
   7   3  15     9411.58    10596.74    715.42 o
   8   3  15     4709.25     5957.91    562.40 o
 -15   4  15      454.25      768.99    453.39 o
 -14   4  15       90.99      488.16    395.40 o
 -13   4  15     7631.00     7203.83    605.32 o
 -12   4  15    15699.86    16190.59    829.57 o
 -11   4  15    15676.36    16420.13    812.24 o
 -10   4  15     3531.52     3685.37    405.02 o
  -9   4  15     1782.69     1818.99    341.59 o
  -8   4  15     5872.67     5950.64    453.26 o
  -7   4  15      375.87      440.36    185.81 o
  -6   4  15    25575.94    24518.10    689.08 o
  -5   4  15    28037.68    27910.43   1819.34 o
  -4   4  15     4088.50     4224.86    233.90 o
  -3   4  15    15216.48    14954.39    615.79 o
  -2   4  15    13203.88    12310.75    438.75 o
  -1   4  15     1445.51     1480.02    194.08 o
   0   4  15     9614.76     9786.78    606.22 o
   1   4  15    22143.18    21291.23    649.12 o
   2   4  15    28971.49    27393.39    779.41 o
   3   4  15    16184.42    15931.72    582.93 o
   4   4  15     8216.90     9045.32    581.08 o
   5   4  15     6143.67     6385.20   1033.55 o
   6   4  15       60.46     -114.83    332.87 o
   7   4  15       35.84      481.98    326.88 o
   8   4  15     1198.65     1622.77    415.07 o
 -15   5  15     4842.12     4654.42    659.73 o
 -14   5  15    10930.57    10671.40    972.03 o
 -13   5  15     8582.68     8419.82    632.56 o
 -12   5  15     1544.39     1348.73    372.41 o
 -11   5  15       36.81      313.32    313.19 o
 -10   5  15     4206.06     4408.75    787.36 o
  -9   5  15    12932.41    11632.22    663.12 o
  -8   5  15    19824.10    16427.42    770.08 o
  -7   5  15    30566.25    29480.28    935.25 o
  -6   5  15    15640.75    16464.74    566.99 o
  -5   5  15      994.24      916.65    203.67 o
  -4   5  15     2551.40     2706.73    245.91 o
  -3   5  15     4410.25     4532.81    749.70 o
  -2   5  15    35103.34    33781.45    985.48 o
  -1   5  15    35063.56    34414.59    874.30 o
   0   5  15    35325.88    33904.69    882.42 o
   1   5  15    25271.33    25389.07    752.65 o
   2   5  15    12579.76    12624.52    519.80 o
   3   5  15      825.31      959.46    252.52 o
   4   5  15      497.59      718.18    235.82 o
   5   5  15    12056.96    12883.86    627.20 o
   6   5  15    21312.21    20810.79   1118.15 o
   7   5  15     7603.35     8310.65    664.12 o
 -14   6  15     2822.40     2590.46    469.80 o
 -13   6  15    17345.05    16746.63    925.95 o
 -12   6  15    11670.26    11048.06    738.89 o
 -11   6  15    12667.88    11573.87    727.00 o
 -10   6  15    18188.97    17635.61    890.55 o
  -9   6  15     1849.14     2110.90    421.15 o
  -8   6  15      606.72      587.22    271.73 o
  -7   6  15      367.42      524.00    363.25 o
  -6   6  15    12852.82    12072.71    503.44 o
  -5   6  15    20015.54    19238.30    640.45 o
  -4   6  15    26681.02    26188.40   1603.07 o
  -3   6  15    47548.95    47083.90   1246.99 o
  -2   6  15    17751.33    18453.30    599.92 o
  -1   6  15     1364.28     1201.05    217.35 o
   0   6  15      390.69      302.51    203.15 o
   1   6  15    11189.80    11005.00    488.19 o
   2   6  15    29817.01    30644.97    887.96 o
   3   6  15    27174.19    27548.78    845.58 o
   4   6  15    12983.50    13321.80    584.34 o
   5   6  15    14010.73    13354.66    653.61 o
   6   6  15      181.70      362.07    297.67 o
   7   6  15     1220.64     1386.96    523.64 o
 -13   7  15     2800.35     2881.00    465.25 o
 -12   7  15      761.49      285.06    620.13 o
 -11   7  15     1576.60     1310.66    366.20 o
 -10   7  15      809.54      913.69    422.59 o
  -9   7  15    18509.13    17772.71    771.01 o
  -8   7  15    24028.02    22842.69   1237.37 o
  -7   7  15    22524.67    22463.95    848.59 o
  -6   7  15    10696.95    11319.05    583.04 o
  -5   7  15     4101.42     4046.20    398.45 o
  -4   7  15      125.41       72.32    261.63 o
  -3   7  15    17404.45    17401.87    657.65 o
  -2   7  15    31791.34    31942.05    873.64 o
  -1   7  15     9673.46     9409.98    627.55 o
   0   7  15    13145.82    13134.52    543.57 o
   1   7  15    14753.80    14529.83    585.11 o
   2   7  15      788.30      803.10    236.68 o
   3   7  15     3617.69     4066.17    342.01 o
   4   7  15     4224.22     4669.49    390.89 o
   5   7  15    17746.17    16967.13    758.72 o
   6   7  15    26587.95    25749.48    988.73 o
 -12   8  15     6505.76     6759.45    547.60 o
 -11   8  15    10430.23    10447.14    643.51 o
 -10   8  15     9197.54     9444.59    587.43 o
  -9   8  15      279.52      918.44    318.92 o
  -8   8  15     3468.00     4387.17    439.40 o
  -7   8  15     5539.91     5609.05    467.84 o
  -6   8  15     6408.80     7233.23    648.36 o
  -5   8  15     8418.64     8939.08    719.13 o
  -4   8  15    11848.46    12820.06    682.96 o
  -3   8  15    18310.02    17872.09    793.58 o
  -2   8  15     6672.17     6474.13    434.71 o
  -1   8  15       70.00      382.62    259.86 o
   0   8  15       83.61      208.83    235.96 o
   1   8  15     5222.57     5256.90    400.08 o
   2   8  15    16414.53    15629.68    641.76 o
   3   8  15    15422.78    14734.74    639.65 o
   4   8  15    11691.27    13585.82    626.12 o
   5   8  15     7067.63     7441.28    544.02 o
 -11   9  15       93.80      251.36    288.83 o
 -10   9  15     6917.61     6881.55    551.36 o
  -9   9  15    12421.11    12305.35    786.10 o
  -8   9  15    14551.88    14736.65    746.63 o
  -7   9  15    14531.87    14972.43    945.28 o
  -6   9  15     9408.61     9212.88    820.96 o
  -5   9  15      232.64       41.85    586.29 o
  -4   9  15     1063.76     1209.12    404.63 o
  -3   9  15     5793.80     5918.58    439.39 o
  -2   9  15    26261.26    24556.11    859.58 o
  -1   9  15    12220.17    12274.43    602.75 o
   0   9  15     2686.77     2720.32    298.68 o
   1   9  15     2769.70     3756.16    370.65 o
   2   9  15     2501.88     3074.29    424.22 o
   3   9  15       16.98      184.19    286.60 o
   4   9  15      717.57      428.78    304.83 o
 -10  10  15     2256.85     2668.82   1037.67 o
  -9  10  15       80.53       78.06    501.30 o
  -8  10  15      880.02      712.04    477.54 o
  -7  10  15     1785.46     1810.58    505.10 o
  -6  10  15     4113.27     4065.33    574.73 o
  -5  10  15     1968.09     2578.42    724.59 o
  -4  10  15      292.70      672.58    406.87 o
  -3  10  15     1706.26     2140.31    520.02 o
  -2  10  15      952.12      591.61    272.53 o
  -1  10  15      905.47      771.09    315.70 o
   0  10  15     1812.80     1937.12    415.76 o
   1  10  15     1815.14     2141.09    316.17 o
   2  10  15     4325.97     4704.54    394.35 o
  -7  11  15      644.84     1265.31    592.06 o
  -6  11  15      301.87      636.29    479.99 o
  -5  11  15      364.84     1042.04    537.37 o
  -4  11  15     2761.13     3539.19    614.63 o
  -3  11  15     3843.95     4224.91    502.60 o
  -2  11  15     4777.70     4586.12    538.05 o
  -1  11  15     2504.92     2602.45    411.94 o
   0  11  15     1936.96     2571.84    377.48 o
 -16   0  16     1744.65     1831.95    706.20 o
 -15   0  16     1116.55     1093.63    568.39 o
 -14   0  16     4813.60     3589.60    741.75 o
 -13   0  16    14375.32    13635.05   1167.93 o
 -12   0  16     5474.55     5315.38    778.29 o
 -11   0  16    17548.90    18316.07   1245.66 o
 -10   0  16    27434.02    27502.31   1518.08 o
  -9   0  16     7175.89     6024.64    381.79 o
  -8   0  16     2694.40     2807.32    300.33 o
  -7   0  16      152.80      593.08    185.12 o
  -6   0  16      162.98      369.04    211.12 o
  -5   0  16    16127.66    15904.45    874.66 o
  -4   0  16    47526.93    50011.38   1498.15 o
  -3   0  16   118271.31   115696.91   4007.32 o
  -2   0  16    82214.06    83574.93   2290.55 o
  -1   0  16    15417.10    14948.21    707.06 o
   0   0  16    15594.44    14529.50    683.83 o
   1   0  16      252.91       92.34    272.67 o
   2   0  16    24881.07    24362.40   1543.59 o
   3   0  16    25019.45    23258.74   1357.47 o
   4   0  16    34386.06    34545.18   1808.41 o
   5   0  16    27352.17    29437.49   1667.91 o
   6   0  16    20750.16    20523.68   1388.61 o
   7   0  16     2095.43     1619.36    579.67 o
   8   0  16      291.80      944.54    549.76 o
 -16   1  16      837.64      648.63    430.16 o
 -15   1  16     3834.22     4641.89   1296.05 o
 -14   1  16    10421.58    10722.22    770.79 o
 -13   1  16     9288.53     9064.37    675.69 o
 -12   1  16    15897.88    16289.08    873.01 o
 -11   1  16    11603.01    12616.03    728.29 o
 -10   1  16     2114.08     1825.48    242.42 o
  -9   1  16    19641.65    18819.09    627.69 o
  -8   1  16    33558.41    32205.85    641.98 o
  -7   1  16    58921.46    58757.54   1150.97 o
  -6   1  16    47957.00    50077.14   1145.42 o
  -5   1  16    16905.49    16385.47    528.04 o
  -4   1  16     5745.42     5257.25    279.83 o
  -3   1  16      970.43      863.86    122.02 o
  -2   1  16    19626.12    18420.31    530.63 o
  -1   1  16    14234.08    14337.34    463.65 o
   0   1  16    16157.13    16686.33    450.42 o
   1   1  16    58368.75    60345.12   1309.23 o
   2   1  16    26143.65    26382.59    751.72 o
   3   1  16     9408.01     8838.46    660.97 o
   4   1  16      505.50      765.52    285.99 o
   5   1  16     7425.89     7291.13    572.05 o
   6   1  16    14349.50    15163.41    832.01 o
   7   1  16    13895.98    13852.05   1593.85 o
   8   1  16    14054.80    13511.39    841.25 o
 -16   2  16     6698.32     6126.58    676.03 o
 -15   2  16     2473.48     2341.58    494.48 o
 -14   2  16       10.05       68.05    337.39 o
 -13   2  16     2304.34     2330.71    445.43 o
 -12   2  16     9580.10    10696.58    713.63 o
 -11   2  16    12373.00    13401.32    682.50 o
 -10   2  16    17610.93    17626.87    973.48 o
  -9   2  16     3097.34     3072.02    353.34 o
  -8   2  16     4589.09     4946.14    315.22 o
  -7   2  16     3408.63     3389.29    205.98 o
  -6   2  16     9000.63     9308.28    363.23 o
  -5   2  16    18004.67    18089.56    494.85 o
  -4   2  16    31315.09    31249.86    715.17 o
  -3   2  16    63105.27    61892.63   1096.79 o
  -2   2  16    46648.95    46040.51   1002.53 o
  -1   2  16     9924.02     9656.51    323.19 o
   0   2  16      424.66      317.91    140.74 o
   1   2  16      370.84      319.91    227.28 o
   2   2  16    12439.41    13130.35   1142.73 o
   3   2  16    10172.63    10786.49    554.19 o
   4   2  16    19649.21    19016.84    887.53 o
   5   2  16     9781.06    10793.57   1333.44 o
   6   2  16     2223.69     2235.60    466.51 o
   7   2  16     1911.79     2636.76    543.01 o
   8   2  16      129.62      721.47    359.52 o
 -16   3  16     1571.90     1394.73    451.24 o
 -15   3  16     2614.26     3267.30    858.84 o
 -14   3  16     7580.75     8970.55    723.46 o
 -13   3  16    11656.23    12095.61    786.42 o
 -12   3  16     6285.62     6213.59    425.24 o
 -11   3  16     1102.67      931.84    425.19 o
 -10   3  16     5470.28     5416.01    448.93 o
  -9   3  16    19645.48    16942.17   1775.68 o
  -8   3  16    14655.98    14053.65   1191.10 o
  -7   3  16    46817.12    47564.83   1206.57 o
  -6   3  16    31812.49    30329.25    812.20 o
  -5   3  16      337.08      507.84    231.19 o
  -4   3  16      177.30      113.91    121.74 o
  -3   3  16      563.71      463.53    145.33 o
  -2   3  16    18280.09    17343.89    612.47 o
  -1   3  16    33376.54    31228.82   1264.46 o
   0   3  16    22848.80    21183.85    625.44 o
   1   3  16    35541.11    32562.25    841.37 o
   2   3  16    22722.23    21303.34    666.45 o
   3   3  16    11663.58    12201.34    601.99 o
   4   3  16     4285.80     4341.97    535.17 o
   5   3  16      524.30      480.99    367.08 o
   6   3  16     2729.89     2753.91    427.05 o
   7   3  16     1487.55     1060.42    350.75 o
   8   3  16     2767.64     3945.13    517.85 o
 -15   4  16     3073.60     3222.49    541.12 o
 -14   4  16       39.12     -422.64    435.24 o
 -13   4  16     1776.54     1352.61    313.20 o
 -12   4  16     4053.85     3711.49    442.41 o
 -11   4  16     7788.40     7568.38    562.88 o
 -10   4  16     9467.09     9878.45    973.35 o
  -9   4  16     2690.48     2548.13    396.75 o
  -8   4  16     2465.78     2470.48    441.37 o
  -7   4  16       60.31      229.26    189.53 o
  -6   4  16    18461.67    18967.38   1232.67 o
  -5   4  16    29387.80    29018.88   1320.34 o
  -4   4  16    16095.89    15709.48    677.80 o
  -3   4  16    19767.01    17886.03    807.19 o
  -2   4  16    14733.21    13595.76    474.00 o
  -1   4  16     2793.17     2725.99    236.00 o
   0   4  16       29.02     -158.67    172.87 o
   1   4  16     3236.06     3051.05    270.69 o
   2   4  16     3707.41     3949.66    309.70 o
   3   4  16      335.28      178.51    228.52 o
   4   4  16     1182.72      959.41    296.26 o
   5   4  16     2620.94     3350.49    439.39 o
   6   4  16     1926.15     1865.84    387.60 o
   7   4  16      902.10      611.43    340.71 o
 -15   5  16     1072.26     1252.87    442.85 o
 -14   5  16     5488.04     5628.54    684.30 o
 -13   5  16     4004.34     3628.09    564.59 o
 -12   5  16       43.16     -276.08    276.08 o
 -11   5  16      644.77      955.43    328.94 o
 -10   5  16      294.85      933.20    312.48 o
  -9   5  16     2701.27     2839.36    616.45 o
  -8   5  16     3920.30     4060.67    464.79 o
  -7   5  16     4492.02     4595.11    325.56 o
  -6   5  16     2179.01     2257.23    257.16 o
  -5   5  16     2061.32     2108.57    248.30 o
  -4   5  16      363.58      333.13    180.46 o
  -3   5  16     2097.15     2115.50    261.93 o
  -2   5  16       48.98      233.02    164.88 o
  -1   5  16      344.39      314.77    171.03 o
   0   5  16     4315.96     4055.40    429.70 o
   1   5  16     7213.72     8403.50    565.86 o
   2   5  16      635.09      724.79    402.26 o
   3   5  16      211.03      118.47    225.38 o
   4   5  16      492.90      602.18    242.14 o
   5   5  16      299.65      326.09    328.03 o
   6   5  16     4532.76     4660.92    853.94 o
   7   5  16     2646.32     2748.01    467.10 o
 -14   6  16      360.79      240.90    370.04 o
 -13   6  16      596.58      992.97    365.11 o
 -12   6  16      526.77     1078.60    362.36 o
 -11   6  16       77.10      180.29    345.53 o
 -10   6  16     1742.92     1249.98    356.41 o
  -9   6  16     2068.66     2211.30    342.18 o
  -8   6  16       62.83      166.36    243.22 o
  -7   6  16      107.45       18.41    373.71 o
  -6   6  16     4623.12     5364.94    351.00 o
  -5   6  16     2315.80     2311.81    437.06 o
  -4   6  16     4303.72     4716.26    871.66 o
  -3   6  16      117.06      111.00    173.96 o
  -2   6  16       27.78     -170.26    170.26 o
  -1   6  16     2435.35     2402.53    274.19 o
   0   6  16       30.49      174.77    300.27 o
   1   6  16      622.15      580.00    256.68 o
   2   6  16     1354.42     2074.35    276.72 o
   3   6  16       65.41      162.78    226.49 o
   4   6  16      322.67      719.11    257.02 o
   5   6  16     1778.33     2126.21    351.19 o
   6   6  16     3084.00     3243.98    500.37 o
 -13   7  16     2023.12     2111.34    461.65 o
 -12   7  16     3355.44     3438.26    510.46 o
 -11   7  16     5097.20     5531.05    699.58 o
 -10   7  16      775.90      943.83    314.28 o
  -9   7  16       77.66      -18.61    403.35 o
  -8   7  16      573.09      321.47    295.31 o
  -7   7  16       78.40     -169.14    389.62 o
  -6   7  16       42.21      169.57    255.73 o
  -5   7  16       58.91      178.59    287.57 o
  -4   7  16     1307.67      955.90    288.93 o
  -3   7  16     1099.84     1277.47    282.06 o
  -2   7  16      784.91      913.02    224.58 o
  -1   7  16       25.54     -121.47    204.43 o
   0   7  16      313.92      442.78    305.55 o
   1   7  16       27.78      141.46    217.31 o
   2   7  16      240.86      168.47    245.92 o
   3   7  16      368.20      182.27    235.39 o
   4   7  16      468.29      314.44    333.86 o
   5   7  16      574.00      670.67    308.34 o
 -12   8  16     1702.93     2102.82    377.69 o
 -11   8  16     3500.74     4208.46    523.91 o
 -10   8  16     6032.12     7008.82    729.11 o
  -9   8  16      947.84     1434.40    346.42 o
  -8   8  16      276.79      656.88    314.82 o
  -7   8  16      158.23     -208.70    497.04 o
  -6   8  16        5.91      421.49    355.08 o
  -5   8  16      713.70     1173.70    342.67 o
  -4   8  16     5339.72     5733.14    492.15 o
  -3   8  16     4034.17     3885.54    378.29 o
  -2   8  16      314.73       -7.78    253.53 o
  -1   8  16       36.62      -89.93    390.28 o
   0   8  16       85.70      -83.44    205.54 o
   1   8  16      427.35      377.40    241.05 o
   2   8  16     2799.70     3289.31    349.52 o
   3   8  16      180.84      558.65    276.25 o
   4   8  16      220.10      338.72    275.67 o
 -11   9  16     2169.31     2922.37    484.90 o
 -10   9  16        3.68      226.90    305.24 o
  -9   9  16     2442.79     3398.83    463.64 o
  -8   9  16     5179.24     6910.70   1446.85 o
  -7   9  16     7824.25     9538.21    760.49 o
  -6   9  16     4050.96     3393.64    732.31 o
  -5   9  16     1098.64     2038.63    926.40 o
  -4   9  16      644.29      943.65    315.09 o
  -3   9  16       24.13      774.63    276.66 o
  -2   9  16       60.83      591.96    288.53 o
  -1   9  16      141.71      594.14    291.07 o
   0   9  16     1557.66     1425.28    344.17 o
   1   9  16     3964.70     5243.58    412.02 o
   2   9  16      205.17      100.02    277.41 o
   3   9  16      901.96     1196.70    305.34 o
  -9  10  16     3399.52     3276.47    594.48 o
  -8  10  16     7470.70     9348.77   1577.42 o
  -7  10  16     5608.17     5889.15    671.69 o
  -6  10  16      169.34      281.53    399.61 o
  -5  10  16     3199.10     3273.95    641.34 o
  -4  10  16     1667.47     1933.15    499.88 o
  -3  10  16     3264.49     3155.84    387.00 o
  -2  10  16     2116.79     2041.57    362.95 o
  -1  10  16      189.53      301.78    263.05 o
   0  10  16      913.82      938.15    453.48 o
   1  10  16     3509.74     4107.19    370.77 o
  -6  11  16     9530.93    11030.17   2048.59 o
  -5  11  16      373.91      368.37    503.16 o
  -4  11  16     1282.23     1050.62    531.50 o
  -3  11  16     2109.51     1841.64    427.75 o
  -2  11  16      362.77      181.27    331.49 o
 -16   1  17       73.47      -23.48    796.44 o
 -15   1  17      651.57      254.93    464.42 o
 -14   1  17     3452.31     3713.77   1029.87 o
 -13   1  17     4618.54     5456.77   1050.10 o
 -12   1  17     4090.71     4188.81    489.80 o
 -11   1  17     1876.94     2827.05   1451.63 o
 -10   1  17     4854.73     4843.39    334.95 o
  -9   1  17      370.79      475.35    186.15 o
  -8   1  17       73.52      209.06    128.42 o
  -7   1  17       73.44       41.96    139.26 o
  -6   1  17     3014.85     3412.05    233.51 o
  -5   1  17     3236.35     3293.16    252.32 o
  -4   1  17     2789.49     2774.14    213.24 o
  -3   1  17       15.08       96.39    102.34 o
  -2   1  17        2.52      -20.35    124.22 o
  -1   1  17       83.02       76.86    135.12 o
   0   1  17     5717.38     5794.03    315.20 o
   1   1  17     3275.58     3961.74    294.07 o
   2   1  17      738.00      854.77    268.10 o
   3   1  17      100.64      282.46    240.95 o
   4   1  17      173.89      323.85    274.31 o
   5   1  17       65.66      463.22    304.46 o
   6   1  17     1953.50     2137.22    659.86 o
   7   1  17     1288.91     1092.54    376.14 o
   8   1  17       40.49      474.03    363.67 o
 -16   2  17     1408.21     1626.36    608.36 o
 -15   2  17     6544.84     6441.49   1442.93 o
 -14   2  17     1619.43     1222.15    421.77 o
 -13   2  17      494.43      851.34    358.29 o
 -12   2  17     1586.67     1982.71    391.40 o
 -11   2  17     4831.63     4599.10    363.52 o
 -10   2  17    13168.41    12815.41    644.47 o
  -9   2  17    25185.95    24446.04    945.52 o
  -8   2  17    12801.64    12072.58    487.47 o
  -7   2  17     4973.66     5312.06    300.52 o
  -6   2  17     1363.52     1606.07    182.61 o
  -5   2  17     7704.85     7605.79    305.39 o
  -4   2  17     7054.06     7399.35    268.54 o
  -3   2  17    12992.89    12968.34    432.76 o
  -2   2  17     3603.42     3177.43    295.85 o
  -1   2  17     1847.59     1839.78    199.06 o
   0   2  17     1385.66     1815.42    311.31 o
   1   2  17     2941.57     2908.52    323.45 o
   2   2  17     3010.52     2948.02    324.83 o
   3   2  17      152.27      381.91    259.13 o
   4   2  17      167.17      259.23    267.86 o
   5   2  17     9008.09     9743.66    658.18 o
   6   2  17    10200.01     8984.17    652.98 o
   7   2  17     1770.34     2434.71    440.69 o
 -16   3  17       83.90        0.56    448.10 o
 -15   3  17      579.00      670.10    421.65 o
 -14   3  17     7471.43     8789.11    710.59 o
 -13   3  17     7273.69     8021.27    669.63 o
 -12   3  17     8428.94     9191.78    513.17 o
 -11   3  17     4450.95     3826.25    418.20 o
 -10   3  17      305.95      214.45    497.04 o
  -9   3  17      588.38      465.73    267.05 o
  -8   3  17     1003.93     1245.35    230.42 o
  -7   3  17    19940.32    19435.76    660.47 o
  -6   3  17    31901.09    31035.48   1231.11 o
  -5   3  17     7548.58     7248.01    305.27 o
  -4   3  17     9759.02    10087.62    352.79 o
  -3   3  17    13133.16    13387.08    443.60 o
  -2   3  17      131.10      244.82    173.18 o
  -1   3  17     4436.34     3814.57    265.42 o
   0   3  17    24393.18    23556.30    680.72 o
   1   3  17    32739.12    30938.45    833.36 o
   2   3  17    14216.23    14684.55    652.44 o
   3   3  17     5075.12     5200.30    418.11 o
   4   3  17      837.83      909.14    414.28 o
   5   3  17      280.15      174.14    393.68 o
   6   3  17     3870.54     4201.77    504.19 o
   7   3  17     2091.01     2370.68    435.03 o
 -15   4  17    11865.58    10103.02    798.32 o
 -14   4  17     8049.96     9474.84    768.66 o
 -13   4  17      341.86      555.65    303.53 o
 -12   4  17      501.36      969.17    339.46 o
 -11   4  17     8831.51     7767.19    799.13 o
 -10   4  17    11954.40    11870.08    676.14 o
  -9   4  17    17648.52    16643.08   2009.97 o
  -8   4  17    21157.14    20186.53    808.40 o
  -7   4  17    16963.16    15860.66    549.74 o
  -6   4  17      839.31      498.54    187.30 o
  -5   4  17     6856.77     7208.84    310.25 o
  -4   4  17     5843.65     6227.57    359.28 o
  -3   4  17    25176.89    26386.03    823.37 o
  -2   4  17    25222.70    24907.15    699.78 o
  -1   4  17    11150.25    11391.59    599.48 o
   0   4  17     4380.52     4778.77    316.93 o
   1   4  17       41.41      356.58    199.30 o
   2   4  17      649.32      969.37    231.21 o
   3   4  17      420.83      663.41    409.51 o
   4   4  17     2758.18     2637.54    386.50 o
   5   4  17    10332.46    10278.80    700.00 o
   6   4  17     4930.71     4733.79    602.48 o
   7   4  17     5421.12     6631.84    689.65 o
 -15   5  17     1017.04      623.00    457.07 o
 -14   5  17     8616.18     8761.96    566.03 o
 -13   5  17     8045.43     7001.32    593.32 o
 -12   5  17     9982.45    10290.20    863.26 o
 -11   5  17     8374.04     9377.34    649.16 o
 -10   5  17      293.81      255.52    308.71 o
  -9   5  17     1051.73      390.28    284.53 o
  -8   5  17     1104.82     1398.96    382.42 o
  -7   5  17    19360.38    19605.83    650.79 o
  -6   5  17    37312.89    35303.18    925.16 o
  -5   5  17    10476.80    10145.98   1054.89 o
  -4   5  17    22383.52    20692.37   1033.34 o
  -3   5  17    16154.44    16398.89    664.51 o
  -2   5  17      762.81      775.95    388.79 o
  -1   5  17     1037.66     1001.94    216.58 o
   0   5  17    13806.28    13158.35    567.88 o
   1   5  17    33792.39    31263.53    881.04 o
   2   5  17    28593.71    27702.85    834.69 o
   3   5  17    13624.05    13548.00    574.75 o
   4   5  17     6384.46     5771.79    474.07 o
   5   5  17      320.48      555.29    319.30 o
   6   5  17     4790.55     5210.29    761.25 o
 -14   6  17      451.05      707.11    565.45 o
 -13   6  17     1069.46      967.98    381.57 o
 -12   6  17      154.71      601.05    355.08 o
 -11   6  17     4835.45     4228.86    490.47 o
 -10   6  17    15786.81    15544.90    832.15 o
  -9   6  17    10984.38    10456.31    575.27 o
  -8   6  17    10249.04     9612.15    643.38 o
  -7   6  17    12162.86    12182.30    522.72 o
  -6   6  17      485.93      365.99    283.32 o
  -5   6  17     1471.56     1025.30    317.79 o
  -4   6  17    14309.10    14094.89    825.11 o
  -3   6  17    35660.42    33638.86   1354.66 o
  -2   6  17    27672.44    26538.20    774.08 o
  -1   6  17    19174.77    18050.39    623.22 o
   0   6  17    16964.06    18445.41    652.12 o
   1   6  17     1472.38     1505.22    416.40 o
   2   6  17      699.29      806.43    256.46 o
   3   6  17     1647.47     1825.18    303.49 o
   4   6  17     6838.58     6715.79    460.15 o
   5   6  17    19430.23    20293.04   1122.69 o
   6   6  17    11994.81    12238.91   1734.97 o
 -13   7  17    11683.67    11361.29    794.40 o
 -12   7  17    12436.31    11839.54    807.50 o
 -11   7  17    24618.93    23462.37    937.06 o
 -10   7  17     3102.15     4223.39    423.30 o
  -9   7  17     2059.34     2499.39    591.20 o
  -8   7  17     4763.92     4650.73    422.73 o
  -7   7  17     6390.68     6680.90    638.35 o
  -6   7  17    14762.32    14034.74    841.57 o
  -5   7  17    22037.62    20783.36    966.99 o
  -4   7  17    14515.14    14771.89    821.01 o
  -3   7  17     3148.08     4054.17    522.66 o
  -2   7  17       10.73       98.88    208.41 o
  -1   7  17      208.56      -26.78    201.33 o
   0   7  17     3415.42     3390.66    320.91 o
   1   7  17    24323.97    22548.18    763.24 o
   2   7  17    19143.30    19080.99    717.10 o
   3   7  17     8187.34     8431.27    493.38 o
   4   7  17     5196.07     5654.96    436.94 o
   5   7  17        1.81      570.05    394.57 o
 -12   8  17      224.02       -2.12    336.96 o
 -11   8  17     7744.45     7854.82    568.57 o
 -10   8  17    17922.29    18836.26    851.94 o
  -9   8  17    11320.03    10588.54    624.81 o
  -8   8  17    10259.59    10865.71    623.82 o
  -7   8  17    14175.12    15552.37   1273.61 o
  -6   8  17     6355.21     6102.86   1371.33 o
  -5   8  17       48.62     -106.49    256.74 o
  -4   8  17     7154.31     6726.60    522.50 o
  -3   8  17    20880.84    20525.65   1214.68 o
  -2   8  17    17608.31    18941.31   1353.55 o
  -1   8  17     6402.51     7433.33    437.89 o
   0   8  17     4535.53     5031.56    415.44 o
   1   8  17      350.40      942.31    275.87 o
   2   8  17     2847.00     2988.06    422.11 o
   3   8  17     7440.90     7251.08    474.41 o
   4   8  17     9781.99     9360.71    547.62 o
 -11   9  17     8903.60     8922.16    630.25 o
 -10   9  17       81.08      573.92    333.47 o
  -9   9  17     3095.04     4316.22    951.04 o
  -8   9  17     5931.72     6576.65    671.16 o
  -7   9  17    17993.75    18660.17   1703.34 o
  -6   9  17    19301.26    18515.72   1088.14 o
  -5   9  17     8122.52     8407.68    747.98 o
  -4   9  17     6783.96     5470.04    497.17 o
  -3   9  17     1097.36     1328.03    315.56 o
  -2   9  17     1738.45     1602.71    302.43 o
  -1   9  17     3084.47     2355.39    333.05 o
   0   9  17     2899.45     3458.53    368.34 o
   1   9  17     9342.41    10017.03    547.33 o
   2   9  17    10975.70    11233.79    586.74 o
   3   9  17     5893.65     5495.37    460.40 o
  -9  10  17     2702.80     3072.18    569.14 o
  -8  10  17     4891.68     6283.47    690.38 o
  -7  10  17     4358.47     4248.75    658.59 o
  -6  10  17       15.22       96.86    427.20 o
  -5  10  17     1220.35     2228.72    561.22 o
  -4  10  17     2854.15     2571.53    563.72 o
  -3  10  17     9889.79     9536.59    574.58 o
  -2  10  17    10702.58    11016.45    814.21 o
  -1  10  17     3887.69     4145.67    458.78 o
   0  10  17     1583.49     2034.13    369.42 o
   1  10  17      132.19      160.97    255.21 o
  -5  11  17     3206.06     2399.31    620.91 o
  -4  11  17     1891.64     2292.04    557.91 o
  -3  11  17      778.84      457.86    476.17 o
 -16   0  18     5560.53     5522.33    897.71 o
 -15   0  18     9735.11    10524.83   1128.20 o
 -14   0  18      904.09     2081.82    612.28 o
 -13   0  18      793.53      808.70    537.25 o
 -12   0  18     2632.25     2811.31    581.88 o
 -11   0  18      341.97      423.72    450.69 o
 -10   0  18    15466.77    15387.80   1077.44 o
  -9   0  18    28651.61    27164.17   1508.19 o
  -8   0  18    35760.78    35415.09    924.82 o
  -7   0  18    44258.80    43199.26   1296.24 o
  -6   0  18    37962.45    36401.90   1591.65 o
  -5   0  18     7980.34     7943.88    562.02 o
  -4   0  18    12425.68    11740.45    584.40 o
  -3   0  18    46807.68    46450.82   1460.43 o
  -2   0  18    13248.20    13997.95    752.79 o
  -1   0  18    17491.00    14640.56   1050.96 o
   0   0  18    39732.20    42234.11   1867.51 o
   1   0  18    13138.37    13575.55   1031.96 o
   2   0  18      299.63      289.65    336.66 o
   3   0  18      364.24     -375.17    387.67 o
   4   0  18     1083.28      599.04    400.67 o
   5   0  18    11591.80    12472.52   1062.00 o
   6   0  18    12131.98    12633.13   1100.25 o
   7   0  18    17330.45    17864.89   1377.58 o
 -16   1  18      724.71      716.96    426.98 o
 -15   1  18     1531.31     1203.24    417.39 o
 -14   1  18    16132.43    18264.96   1013.87 o
 -13   1  18    26699.23    25751.93   1183.03 o
 -12   1  18    40344.84    44671.11   2070.78 o
 -11   1  18    43632.49    41149.89   2262.54 o
 -10   1  18    10352.60    10560.72    528.68 o
  -9   1  18      574.39      719.34    175.98 o
  -8   1  18       93.27       92.70    132.35 o
  -7   1  18      266.46      286.58    148.46 o
  -6   1  18     2446.89     2563.63    222.51 o
  -5   1  18    17126.40    17756.31    502.35 o
  -4   1  18    32905.18    33197.24    692.62 o
  -3   1  18    24968.32    23840.52    650.29 o
  -2   1  18    11917.42    11187.36    418.37 o
  -1   1  18    11651.81    11034.05    431.73 o
   0   1  18     1362.36     1867.67    235.69 o
   1   1  18    18600.15    17675.72    600.54 o
   2   1  18    35639.33    33790.41   1051.44 o
   3   1  18    30451.64    28611.02   1145.47 o
   4   1  18    17434.72    17038.36    923.94 o
   5   1  18     2493.46     3202.78    448.56 o
   6   1  18       38.73      -41.59    303.15 o
   7   1  18     1396.22     1745.51    436.78 o
 -16   2  18     7198.25     8930.07    883.61 o
 -15   2  18     8060.79     7210.76    718.46 o
 -14   2  18     4786.23     4477.72    548.86 o
 -13   2  18     3060.69     2985.08    445.63 o
 -12   2  18     1996.33     2321.52    612.41 o
 -11   2  18      322.71      130.12    386.58 o
 -10   2  18    17365.82    15148.20    709.63 o
  -9   2  18    23258.84    21170.35    844.90 o
  -8   2  18    59942.36    58735.88   1416.76 o
  -7   2  18    61451.24    60076.02   1359.28 o
  -6   2  18    26483.83    24430.09    631.47 o
  -5   2  18     7307.22     7412.70    305.47 o
  -4   2  18      364.56      307.65    146.88 o
  -3   2  18    16160.12    16579.06    518.82 o
  -2   2  18    23944.29    23124.59    643.48 o
  -1   2  18    14553.17    13637.50    854.23 o
   0   2  18    14896.30    14915.92    684.10 o
   1   2  18     4024.94     3987.54    356.58 o
   2   2  18      606.22      160.36    235.40 o
   3   2  18      462.29      339.62    261.73 o
   4   2  18     4552.89     4259.53    476.10 o
   5   2  18     3472.82     3748.92    483.36 o
   6   2  18     5803.93     5741.81    617.68 o
   7   2  18    10178.78    10506.80    767.59 o
 -16   3  18     3447.65     3223.10    555.77 o
 -15   3  18      537.44      251.82    431.30 o
 -14   3  18     1167.39     1368.40    415.94 o
 -13   3  18     5540.44     5471.10    565.59 o
 -12   3  18    13479.87    13840.13    628.84 o
 -11   3  18    11565.12    11646.36    770.08 o
 -10   3  18     1399.72     1525.98    323.55 o
  -9   3  18      306.58      183.31    254.10 o
  -8   3  18      123.93      326.90    204.28 o
  -7   3  18    16659.97    16611.26    547.61 o
  -6   3  18    23209.91    21959.08    594.22 o
  -5   3  18    19126.25    18791.27    536.33 o
  -4   3  18    38533.32    36811.48    877.46 o
  -3   3  18    33680.86    30848.26    908.07 o
  -2   3  18     9816.22     9052.35    459.05 o
  -1   3  18     1831.89     1741.83    225.13 o
   0   3  18      889.87     1091.39    206.15 o
   1   3  18    10646.91    11027.86    554.57 o
   2   3  18    10473.06    11282.13    581.46 o
   3   3  18    13765.98    12602.63    633.06 o
   4   3  18     4967.38     5942.00    536.22 o
   5   3  18      983.29      984.64    380.76 o
   6   3  18      788.77      604.03    670.15 o
   7   3  18      999.39     1169.52    390.91 o
 -15   4  18     7840.83     8196.95    732.32 o
 -14   4  18     4505.56     4431.52    598.61 o
 -13   4  18     2042.84     1933.76    404.10 o
 -12   4  18       73.31      106.31    352.73 o
 -11   4  18      527.68     1023.21    339.00 o
 -10   4  18     4984.25     4850.79    449.67 o
  -9   4  18    12283.54    12592.31    673.99 o
  -8   4  18    27089.69    26028.13    841.87 o
  -7   4  18    23834.73    23193.16    695.40 o
  -6   4  18     3522.49     4201.46    411.18 o
  -5   4  18      882.49     1012.65    209.52 o
  -4   4  18      154.12      277.40    184.17 o
  -3   4  18     4433.28     4975.36    347.06 o
  -2   4  18    10698.43     9858.33    417.53 o
  -1   4  18    11689.91    12165.63    484.50 o
   0   4  18     4973.76     5293.65    340.51 o
   1   4  18      980.72     1192.63    228.17 o
   2   4  18       34.59     -156.91    243.09 o
   3   4  18       21.42      504.46    262.12 o
   4   4  18     1928.05     2249.11    357.08 o
   5   4  18     4822.05     4656.19    817.65 o
   6   4  18     2884.87     3559.33    566.31 o
 -15   5  18      125.26      317.38    421.04 o
 -14   5  18     4880.32     5372.93    547.95 o
 -13   5  18     3692.23     3803.81    575.26 o
 -12   5  18     2356.20     3148.77    575.38 o
 -11   5  18     9709.33    10515.48    902.12 o
 -10   5  18    13835.71    12837.82    730.12 o
  -9   5  18     3680.71     3736.03    430.11 o
  -8   5  18      776.31      819.86    227.12 o
  -7   5  18      625.98      885.50    231.86 o
  -6   5  18     4006.34     4507.04    412.09 o
  -5   5  18    10970.75    13386.73    795.39 o
  -4   5  18     6849.64     7074.10    733.16 o
  -3   5  18     6842.17     7211.44    482.62 o
  -2   5  18     4833.65     4198.37    299.91 o
  -1   5  18        0.43      -64.00    191.70 o
   0   5  18     1305.44     1769.23    274.08 o
   1   5  18     2547.37     2754.33    335.89 o
   2   5  18      131.14      356.75    245.40 o
   3   5  18      302.47      344.47    488.37 o
   4   5  18      636.01       96.13    525.20 o
   5   5  18       26.39     -139.58    319.13 o
   6   5  18     1412.42      869.69    367.43 o
 -14   6  18      291.01      156.75    381.60 o
 -13   6  18      518.80      852.79    371.64 o
 -12   6  18     1518.18     1592.47    608.73 o
 -11   6  18      471.43      144.49    591.56 o
 -10   6  18      922.40     1047.57    284.28 o
  -9   6  18     1033.25     1190.38    301.92 o
  -8   6  18      790.16      708.79    332.99 o
  -7   6  18       10.05        5.65    283.49 o
  -6   6  18      112.15      209.91    283.08 o
  -5   6  18        4.19     -242.54    242.54 o
  -4   6  18      144.88      817.40    359.27 o
  -3   6  18     1357.55     1972.00    275.38 o
  -2   6  18       87.47      155.57    358.42 o
  -1   6  18      518.73      607.52    363.94 o
   0   6  18     1150.71     1267.78    247.57 o
   1   6  18      123.14      285.56    216.07 o
   2   6  18       19.64     -219.86    219.86 o
   3   6  18      324.12      318.60    257.03 o
   4   6  18       14.45      190.22    302.02 o
   5   6  18      863.89     1779.72    429.04 o
 -13   7  18        5.37      543.48    379.99 o
 -12   7  18      453.53      766.96    380.40 o
 -11   7  18     1404.80     1955.08    372.45 o
 -10   7  18      207.21      283.19    301.39 o
  -9   7  18      800.57      971.17    297.05 o
  -8   7  18      394.04      910.58    312.49 o
  -7   7  18       10.48      130.09    517.02 o
  -6   7  18       26.34      499.92    279.09 o
  -5   7  18      657.35      630.58    298.03 o
  -4   7  18      829.59      591.86    302.58 o
  -3   7  18      213.01     -244.28    244.28 o
  -2   7  18       64.73      217.01    207.18 o
  -1   7  18      338.09      249.82    212.99 o
   0   7  18       62.86     -343.49    343.49 o
   1   7  18     1507.11     1667.84    295.98 o
   2   7  18     1746.36     2255.54    300.34 o
   3   7  18      465.93      917.47    426.31 o
   4   7  18      113.21      900.87    297.99 o
 -12   8  18     3203.26     3295.86    451.90 o
 -11   8  18     1707.52     2157.94    389.15 o
 -10   8  18      207.40      149.34    303.31 o
  -9   8  18      515.00     1224.33    332.36 o
  -8   8  18     2243.87     2208.65    460.85 o
  -7   8  18      910.95     1281.44    422.07 o
  -6   8  18     1255.51     1298.60    319.42 o
  -5   8  18      440.65      616.35    293.80 o
  -4   8  18     8784.31     9019.75    615.07 o
  -3   8  18     9908.83    10258.25    550.99 o
  -2   8  18     4495.72     4733.52    452.97 o
  -1   8  18     2034.60     2145.07    512.48 o
   0   8  18     3298.72     3693.00    360.28 o
   1   8  18      347.77      364.31    308.80 o
   2   8  18     1224.15     1422.00    304.16 o
   3   8  18       42.55      110.27    276.65 o
 -11   9  18     7738.33     8563.23    639.35 o
 -10   9  18     4042.13     4458.85    621.72 o
  -9   9  18      799.89     1595.47    481.35 o
  -8   9  18      512.30      699.98    441.83 o
  -7   9  18       32.35     -336.63    336.63 o
  -6   9  18      653.58      976.30    477.36 o
  -5   9  18     2387.71     2247.91    417.22 o
  -4   9  18     3160.94     3275.98    432.11 o
  -3   9  18     1484.81     1663.55    513.85 o
  -2   9  18      370.32      818.75    283.40 o
  -1   9  18        3.51      341.49    294.49 o
   0   9  18     4032.78     3923.98    389.45 o
   1   9  18    13162.82    13746.43    649.19 o
   2   9  18     7649.62     8214.88    520.95 o
  -9  10  18     2714.95     2542.04    555.06 o
  -8  10  18     9355.88     8244.67    779.27 o
  -7  10  18     8651.01     8343.70    798.57 o
  -6  10  18      618.21      437.26    462.98 o
  -5  10  18       30.84      298.77    457.21 o
  -4  10  18       13.12     -361.85    361.85 o
  -3  10  18     3449.20     3640.67    409.84 o
  -2  10  18     5506.86     5382.54    456.20 o
  -1  10  18     4068.21     3922.27    420.84 o
   0  10  18     2423.65     2693.55    387.66 o
 -16   1  19     1214.85     1233.10    424.23 o
 -15   1  19       33.38       33.63    356.74 o
 -14   1  19     1181.49     1520.96    422.56 o
 -13   1  19     1405.48     2011.18    442.36 o
 -12   1  19      220.98      138.76    309.41 o
 -11   1  19     5602.44     6171.88    946.50 o
 -10   1  19    15449.21    14782.64    584.21 o
  -9   1  19     3960.45     3805.71    260.29 o
  -8   1  19     1984.03     1818.22    242.12 o
  -7   1  19     1234.82     1627.84    351.15 o
  -6   1  19       68.83       45.10    134.86 o
  -5   1  19      989.44      975.27    188.25 o
  -4   1  19     5317.29     5084.21    406.59 o
  -3   1  19     4897.26     4485.01    273.49 o
  -2   1  19     1952.79     1874.37    218.76 o
  -1   1  19     1291.31     1273.34    216.25 o
   0   1  19      114.16      218.96    202.50 o
   1   1  19     2804.35     2736.34    322.68 o
   2   1  19      746.66      910.64    273.93 o
   3   1  19       45.99      467.36    269.70 o
   4   1  19     1009.44     1424.73    336.52 o
   5   1  19     2322.58     2416.44    442.97 o
   6   1  19       50.97      424.16    332.48 o
   7   1  19      171.62       53.38    349.41 o
 -16   2  19      707.03     1837.09    873.31 o
 -15   2  19     7455.03     6740.73   1373.66 o
 -14   2  19     4049.25     4355.38    897.95 o
 -13   2  19     1271.09     1585.01    386.53 o
 -12   2  19     3945.03     3704.52    456.20 o
 -11   2  19     7535.78     7578.26    442.67 o
 -10   2  19     1734.00     1368.82    314.81 o
  -9   2  19     2141.09     1953.98    259.32 o
  -8   2  19     1749.27     1916.79    333.25 o
  -7   2  19     4667.06     5208.97    298.60 o
  -6   2  19     3218.76     3485.50    234.31 o
  -5   2  19     2915.69     2509.70    203.22 o
  -4   2  19      134.19      377.76    163.99 o
  -3   2  19     2963.38     3033.07    245.10 o
  -2   2  19     2121.91     2538.82    279.68 o
  -1   2  19    13994.79    12730.33    567.27 o
   0   2  19    24927.35    24563.13    843.53 o
   1   2  19     6506.51     6156.21    432.49 o
   2   2  19     3612.36     3829.51    382.49 o
   3   2  19     2692.08     3160.81    382.46 o
   4   2  19        5.80      111.08    307.77 o
   5   2  19     8050.45     8934.46   1563.08 o
   6   2  19     5579.81     5679.91   1068.25 o
 -16   3  19     7962.64     8642.25    906.53 o
 -15   3  19     4369.01     4392.41   1430.30 o
 -14   3  19        5.50      874.63    379.65 o
 -13   3  19      723.50      193.61    341.48 o
 -12   3  19     5421.31     5966.65    516.51 o
 -11   3  19     8633.78     8393.52   1809.51 o
 -10   3  19    13574.65    12440.54    671.77 o
  -9   3  19    16041.55    14548.55    591.92 o
  -8   3  19     4764.42     4912.06    341.73 o
  -7   3  19        9.22      232.92    258.69 o
  -6   3  19     2202.68     2431.53    254.72 o
  -5   3  19     1185.79     1220.40    227.02 o
  -4   3  19    23629.20    23792.77    776.02 o
  -3   3  19    25734.68    26178.77    857.43 o
  -2   3  19     7839.86     7817.56    441.02 o
  -1   3  19     1376.81     1341.77    216.98 o
   0   3  19     3119.79     3726.37    334.73 o
   1   3  19     4236.70     3663.30    368.11 o
   2   3  19     4764.50     5175.08    416.26 o
   3   3  19     8932.92     7639.23    516.31 o
   4   3  19    10183.75    10286.86   1268.46 o
   5   3  19     4027.60     4317.51    640.12 o
   6   3  19      416.49      565.14    719.07 o
 -15   4  19     9965.51     9944.41    973.84 o
 -14   4  19     6018.77     7300.84    756.84 o
 -13   4  19     2899.38     3598.38    465.50 o
 -12   4  19     3828.03     3368.20    442.62 o
 -11   4  19       35.01      103.96    277.72 o
 -10   4  19      618.10      457.77    300.74 o
  -9   4  19     8201.91     9134.62    803.06 o
  -8   4  19    39300.74    36704.39    954.19 o
  -7   4  19    50238.06    48862.10   1157.06 o
  -6   4  19    11630.91    11258.16    716.44 o
  -5   4  19    15163.20    15930.15    655.63 o
  -4   4  19    17595.82    17099.37    647.17 o
  -3   4  19      995.27     1419.17    240.20 o
  -2   4  19     1728.60     1493.90    273.19 o
  -1   4  19     7538.00     7123.07    385.54 o
   0   4  19    10465.38     9897.32    636.18 o
   1   4  19     7661.98     7659.90    498.02 o
   2   4  19    10637.41    10817.85    598.24 o
   3   4  19     3458.96     4238.02    413.88 o
   4   4  19      598.57      350.36    344.76 o
   5   4  19     7204.22     6714.06    607.13 o
   6   4  19     6231.41     6106.59    608.96 o
 -15   5  19     2561.34     2802.72    563.00 o
 -14   5  19      246.72      216.36    353.24 o
 -13   5  19     3110.48     3328.02    471.42 o
 -12   5  19     9924.10     8852.31    763.09 o
 -11   5  19    14830.91    14574.80    793.80 o
 -10   5  19     5722.99     5574.95    586.66 o
  -9   5  19     5998.32     5907.57    438.51 o
  -8   5  19     2602.00     2563.11    326.29 o
  -7   5  19      672.06      611.79    285.70 o
  -6   5  19     1559.77     1671.44    305.86 o
  -5   5  19     2846.99     2193.31    402.87 o
  -4   5  19    24688.43    24757.00    828.60 o
  -3   5  19    27426.92    25766.06    857.75 o
  -2   5  19    15255.49    15312.96    566.89 o
  -1   5  19     7661.58     7328.32    409.37 o
   0   5  19       71.34     -204.75    204.75 o
   1   5  19     2006.88     2977.69    437.45 o
   2   5  19     3045.12     2938.51    369.79 o
   3   5  19    14578.40    14026.61    714.62 o
   4   5  19    13304.28    13963.41    727.50 o
   5   5  19     4122.25     4653.15    891.45 o
 -14   6  19     9882.98    10400.52    768.24 o
 -13   6  19     6136.43     6966.50    820.59 o
 -12   6  19    10543.10    10126.08    721.95 o
 -11   6  19     1471.63      878.39    363.01 o
 -10   6  19      387.25      892.33    294.23 o
  -9   6  19     6386.77     6460.55    476.58 o
  -8   6  19    14936.76    14691.73    910.42 o
  -7   6  19    18541.92    17744.46    786.42 o
  -6   6  19    11978.61    11773.99    679.38 o
  -5   6  19     8099.40     8705.38    556.09 o
  -4   6  19      675.61      549.55    327.03 o
  -3   6  19     4717.75     5104.89    385.23 o
  -2   6  19     2092.76     1843.64    265.43 o
  -1   6  19     2897.39     3383.40    307.00 o
   0   6  19    20493.38    20237.98    703.83 o
   1   6  19    12475.69    12555.72    563.94 o
   2   6  19     5952.15     5322.32    396.95 o
   3   6  19     4441.20     5499.78    495.19 o
   4   6  19        9.77     -101.54    367.76 o
   5   6  19     4933.21     4193.42    522.17 o
 -13   7  19     6438.71     6394.10    625.44 o
 -12   7  19    11842.39    12309.09    691.12 o
 -11   7  19    27208.23    27438.23   1046.81 o
 -10   7  19    11224.96    10980.63    842.56 o
  -9   7  19     3474.12     3127.64    384.17 o
  -8   7  19     1939.43     2273.53    458.21 o
  -7   7  19     3639.16     2837.24    386.44 o
  -6   7  19      112.05      283.92    331.40 o
  -5   7  19     4556.03     4513.79    463.41 o
  -4   7  19    18209.51    17946.61    816.57 o
  -3   7  19    15461.29    15110.78    906.52 o
  -2   7  19    10829.16    10803.18    513.00 o
  -1   7  19    18008.85    18164.04    668.22 o
   0   7  19     3848.85     3607.93    447.19 o
   1   7  19     3667.44     4154.81    361.61 o
   2   7  19     6385.18     6229.42    430.27 o
   3   7  19     7833.54     8410.51    652.71 o
   4   7  19    12107.83    11872.74    700.44 o
 -12   8  19    14698.47    15479.84   1570.75 o
 -11   8  19     2093.71     2481.46    422.02 o
 -10   8  19      324.77      184.88    402.57 o
  -9   8  19     2377.45     2295.84    490.60 o
  -8   8  19    12665.89    13161.49   1058.32 o
  -7   8  19    15790.40    14898.33    950.31 o
  -6   8  19    10957.69    10931.70    955.97 o
  -5   8  19     6523.48     6171.26    514.53 o
  -4   8  19       58.53       99.26    292.13 o
  -3   8  19     5606.67     5542.95    496.13 o
  -2   8  19     5660.71     5916.16    580.62 o
  -1   8  19     4926.19     5243.80    399.87 o
   0   8  19    17217.28    18292.62    778.96 o
   1   8  19    15641.97    16003.54    884.97 o
   2   8  19     3577.43     3964.92    389.91 o
   3   8  19     2478.26     2949.56    368.80 o
 -10   9  19     1330.89     1962.26    502.24 o
  -9   9  19     3781.85     4206.24    630.31 o
  -8   9  19     4934.51     3345.72    559.53 o
  -7   9  19      489.12      511.61    406.33 o
  -6   9  19      128.23      398.38    445.73 o
  -5   9  19     2465.99     2949.73    443.45 o
  -4   9  19     8733.69     8644.01    617.38 o
  -3   9  19     9003.09     9307.67    599.67 o
  -2   9  19     5491.58     6039.61    472.43 o
  -1   9  19     2735.61     2889.17    790.92 o
   0   9  19      305.02     -152.42    316.64 o
   1   9  19     2756.38     2259.07    407.16 o
  -8  10  19    10314.03    10712.93   1087.87 o
  -7  10  19    14509.13    14603.70   1461.69 o
  -6  10  19     8413.70     8610.26    842.91 o
  -5  10  19     6014.73     5268.89    892.93 o
  -4  10  19     3009.90     2467.43    476.92 o
  -3  10  19      155.63     1034.81    405.15 o
  -2  10  19     1303.09     1783.08    363.27 o
  -1  10  19     2696.54     2737.54    371.92 o
 -16   0  20      156.83     -348.20    565.20 o
 -15   0  20    10696.05    10136.42   1117.41 o
 -14   0  20    20869.39    19979.81   1510.24 o
 -13   0  20    34182.70    35592.96   2034.74 o
 -12   0  20    56057.17    54071.84   2595.04 o
 -11   0  20    42131.05    39223.26   2010.95 o
 -10   0  20      565.48      376.89    368.30 o
  -9   0  20       24.24     -175.81    351.14 o
  -8   0  20     7165.07     7170.08    448.95 o
  -7   0  20    14768.09    13677.48    615.37 o
  -6   0  20    12745.01    12342.81    642.57 o
  -5   0  20    10110.12    10456.53    676.04 o
  -4   0  20     3042.08     2965.86    333.28 o
  -3   0  20     3303.99     2775.31    339.89 o
  -2   0  20      161.42      185.50    264.97 o
  -1   0  20      302.83      687.20    288.61 o
   0   0  20    14132.67    15049.99   1291.27 o
   1   0  20    24063.29    23760.88   1053.53 o
   2   0  20    12437.55    13551.43   1078.18 o
   3   0  20    21545.48    22194.53   1459.97 o
   4   0  20     5866.22     6425.93    819.73 o
   5   0  20        2.86     -254.04    453.64 o
   6   0  20     2427.47     2737.26    684.38 o
 -16   1  20    21135.78    21930.14   1211.86 o
 -15   1  20     8678.35     9233.36    763.85 o
 -14   1  20      479.52      708.76    369.46 o
 -13   1  20      416.66      433.18    326.40 o
 -12   1  20     5853.77     6116.21    571.12 o
 -11   1  20    17453.25    16171.16    837.87 o
 -10   1  20    11040.84    11940.32    525.63 o
  -9   1  20     6823.06     6901.56    378.26 o
  -8   1  20    21949.85    22321.90    678.39 o
  -7   1  20     7296.07     7194.13    357.19 o
  -6   1  20     9359.25     9023.96    359.44 o
  -5   1  20      235.64      278.60    128.22 o
  -4   1  20    23416.59    23699.76    690.58 o
  -3   1  20    25476.15    25514.55    708.74 o
  -2   1  20    20442.38    19631.27    618.23 o
  -1   1  20    32236.98    31352.08    844.94 o
   0   1  20     8834.76     8740.82    496.42 o
   1   1  20     1956.79     2551.88    337.41 o
   2   1  20     4269.51     3375.75    368.53 o
   3   1  20     5415.03     4723.27   1085.05 o
   4   1  20    13406.64    11968.51    747.44 o
   5   1  20     7787.46     8688.07    679.45 o
   6   1  20     9536.31     9531.55    704.82 o
 -16   2  20       60.61     -127.45    359.73 o
 -15   2  20     3933.74     5542.27    672.12 o
 -14   2  20     5561.46     7307.21    798.40 o
 -13   2  20    22391.03    22868.11   1222.24 o
 -12   2  20    25534.06    24429.90   1109.95 o
 -11   2  20     7219.96     6536.69    423.80 o
 -10   2  20     1287.61     1544.30    320.80 o
  -9   2  20      124.46      259.87    209.03 o
  -8   2  20    20314.59    19197.04    669.23 o
  -7   2  20    47574.68    46773.78   1037.65 o
  -6   2  20    18056.57    18484.04    545.84 o
  -5   2  20    15337.22    15913.64    527.58 o
  -4   2  20    12768.11    13109.83    473.99 o
  -3   2  20     1184.40     1056.84    369.82 o
  -2   2  20      369.46      203.25    213.75 o
  -1   2  20      314.50      196.38    220.78 o
   0   2  20     7917.91     8692.00    501.75 o
   1   2  20    14467.67    13830.43    849.04 o
   2   2  20    20466.47    20095.53    886.60 o
   3   2  20    12011.32    10932.87    673.26 o
   4   2  20     1061.47     1135.61    370.02 o
   5   2  20      109.75      362.41    326.27 o
   6   2  20     2137.78     2289.95    442.48 o
 -15   3  20     7599.27     8105.74    729.38 o
 -14   3  20     5306.22     5832.41    817.28 o
 -13   3  20      780.89     1092.94    737.10 o
 -12   3  20     3973.61     3745.94    451.22 o
 -11   3  20     5027.09     5529.83    494.92 o
 -10   3  20     4779.88     4606.61    872.94 o
  -9   3  20    14237.77    13562.45    573.64 o
  -8   3  20    24450.55    22780.53    759.43 o
  -7   3  20     5372.37     4934.25    372.92 o
  -6   3  20     5682.20     5568.56    360.98 o
  -5   3  20     2059.90     2162.23    263.54 o
  -4   3  20     1777.88     1790.07    254.98 o
  -3   3  20    13922.50    12911.97    566.88 o
  -2   3  20    12998.49    12061.17    564.98 o
  -1   3  20     3358.86     4137.90    368.45 o
   0   3  20      353.10      552.78    260.38 o
   1   3  20      627.40      616.97    269.93 o
   2   3  20     2637.88     2191.87    367.46 o
   3   3  20    21861.22    21626.26   1423.37 o
   4   3  20    18578.63    18297.82    963.17 o
   5   3  20     6255.79     5222.14   1057.95 o
   6   3  20     9382.21    10207.54    767.15 o
 -15   4  20     1500.61     1026.43    439.52 o
 -14   4  20     1824.78     1639.77    466.26 o
 -13   4  20     3277.96     3597.31    453.02 o
 -12   4  20     5919.37     5983.19    538.08 o
 -11   4  20     6871.13     6879.72    557.65 o
 -10   4  20     5877.77     5633.79    497.15 o
  -9   4  20     2432.84     2828.43    317.87 o
  -8   4  20     4985.58     4706.78    669.70 o
  -7   4  20     7499.28     8395.29    527.75 o
  -6   4  20     4040.42     4601.44    548.16 o
  -5   4  20    13866.78    13820.91    926.12 o
  -4   4  20    13221.18    13009.30    592.36 o
  -3   4  20     4079.71     3943.62    347.71 o
  -2   4  20      317.98      256.40    299.60 o
  -1   4  20     1495.91     1691.94    254.80 o
   0   4  20     9034.08     8785.19    436.80 o
   1   4  20     7585.20     7361.24    489.07 o
   2   4  20     4113.04     4275.98    409.61 o
   3   4  20     4678.65     5119.77    454.15 o
   4   4  20       86.27     -307.87    307.87 o
   5   4  20     2309.99     3022.33    463.19 o
 -14   5  20       37.40       35.80    561.77 o
 -13   5  20       26.35       11.89    562.39 o
 -12   5  20       42.02      121.29    330.57 o
 -11   5  20     2666.35     2780.79    562.88 o
 -10   5  20     6424.55     6460.70   1464.26 o
  -9   5  20     5489.34     5109.97    419.27 o
  -8   5  20     1882.80     2144.72    539.79 o
  -7   5  20      126.59      471.34    285.94 o
  -6   5  20       95.22     -164.78    473.50 o
  -5   5  20      534.93      778.51    359.92 o
  -4   5  20     2391.12     2674.41    297.39 o
  -3   5  20     3918.81     4079.51    364.64 o
  -2   5  20     1674.09     1967.64    257.48 o
  -1   5  20     3573.58     3977.81    441.54 o
   0   5  20     1641.53     1935.44    278.17 o
   1   5  20       23.65      260.86    245.02 o
   2   5  20      277.41      351.24    288.62 o
   3   5  20      274.13      156.53    284.43 o
   4   5  20     3624.23     3050.54    822.67 o
   5   5  20     3491.26     4540.12    549.90 o
 -14   6  20     1400.14     2335.40    446.38 o
 -13   6  20       11.96        7.75    452.41 o
 -12   6  20      359.49      636.42    338.54 o
 -11   6  20     4463.92     4560.12    680.49 o
 -10   6  20     6261.38     6552.86    488.79 o
  -9   6  20      987.86      888.52    533.49 o
  -8   6  20     2478.11     2373.58    423.60 o
  -7   6  20     4005.63     4445.68    449.66 o
  -6   6  20     1592.45     2065.06    400.22 o
  -5   6  20       23.21      305.53    555.40 o
  -4   6  20      127.04      434.13    307.74 o
  -3   6  20      708.53     1044.51    270.96 o
  -2   6  20     1266.00     1750.53    278.68 o
  -1   6  20     2343.57     2951.44    308.62 o
   0   6  20     6389.68     7044.15    425.84 o
   1   6  20      457.52      304.92    498.26 o
   2   6  20       33.95     -265.97    265.97 o
   3   6  20       13.61       -3.56    286.02 o
   4   6  20       86.35      118.46    302.64 o
 -13   7  20       44.66      576.40    408.58 o
 -12   7  20       19.92      556.26    332.03 o
 -11   7  20        2.37     -293.20    293.20 o
 -10   7  20      211.26      281.71    285.04 o
  -9   7  20       63.14     -309.23    309.23 o
  -8   7  20     1305.40     1768.76    440.03 o
  -7   7  20     1485.50     1610.61    330.86 o
  -6   7  20     1043.17     1302.28    595.77 o
  -5   7  20       51.44      560.34    326.90 o
  -4   7  20     1374.26     1202.99    678.49 o
  -3   7  20     2643.52     2307.13    760.64 o
  -2   7  20     4362.63     5183.82    424.57 o
  -1   7  20     4021.60     4238.88    363.81 o
   0   7  20      999.64     1099.70    268.56 o
   1   7  20      122.67      250.94    276.39 o
   2   7  20      985.31     1361.99    310.54 o
   3   7  20       76.76       63.85    301.90 o
 -12   8  20     3150.45     3320.99    455.42 o
 -11   8  20     4076.33     3795.21   1098.90 o
 -10   8  20      697.99     1012.51    443.67 o
  -9   8  20        6.24     -127.51    346.54 o
  -8   8  20      413.94      219.64    389.36 o
  -7   8  20      591.40      941.62    419.64 o
  -6   8  20     2442.69     3251.74    411.90 o
  -5   8  20     2635.36     2942.27    407.36 o
  -4   8  20      481.42      393.83    308.04 o
  -3   8  20      318.30      666.48    659.12 o
  -2   8  20      301.69      808.41    339.70 o
  -1   8  20       26.86      129.32    249.59 o
   0   8  20     3180.72     3502.95    355.09 o
   1   8  20     4090.56     4754.70    498.19 o
   2   8  20     2215.89     2948.34    360.50 o
 -10   9  20     2274.09     2610.91    567.21 o
  -9   9  20     2571.54     1562.30    474.66 o
  -8   9  20     2377.18     3520.53    941.35 o
  -7   9  20      628.71     1032.13    457.13 o
  -6   9  20      179.82      152.95    327.65 o
  -5   9  20      444.37      201.43    393.33 o
  -4   9  20     6808.54     8064.53   1005.74 o
  -3   9  20    12795.81    12173.75    725.35 o
  -2   9  20     9837.21     9824.97    751.56 o
  -1   9  20    10356.23    10123.57    695.77 o
   0   9  20     2596.43     1931.49    422.13 o
  -7  10  20     7913.57     7883.95    782.73 o
  -6  10  20     2860.28     3377.39   1048.14 o
  -5  10  20     4671.21     4900.94    565.68 o
  -4  10  20     6431.52     5828.07    584.00 o
  -3  10  20      691.50       -6.22    332.21 o
 -16   1  21     2094.09     2110.97    604.81 o
 -15   1  21     1459.89     1747.17    483.98 o
 -14   1  21       97.71     -246.36    331.40 o
 -13   1  21       48.74      319.30    368.16 o
 -12   1  21      977.00     1187.35    364.50 o
 -11   1  21      166.01      226.43    291.93 o
 -10   1  21       94.15      366.05    292.24 o
  -9   1  21      477.03      596.85    214.80 o
  -8   1  21      163.09      426.33    183.63 o
  -7   1  21       43.13      124.24    151.84 o
  -6   1  21      500.41      489.13    153.74 o
  -5   1  21       70.12      256.62    172.36 o
  -4   1  21     6230.39     6078.69    332.50 o
  -3   1  21     4038.45     3707.64    330.12 o
  -2   1  21     2283.43     2516.74    319.88 o
  -1   1  21    14490.96    14626.57    627.62 o
   0   1  21     8612.69     8568.67    504.78 o
   1   1  21     1599.41     1706.67    306.78 o
   2   1  21     3007.80     3314.90    373.32 o
   3   1  21     1136.29     1710.03    363.30 o
   4   1  21      520.05     1290.99    384.30 o
   5   1  21     1610.50     1888.28    408.58 o
 -16   2  21      934.58      931.94    536.64 o
 -15   2  21      242.27      -75.40    357.35 o
 -14   2  21       64.67     -191.94    333.49 o
 -13   2  21      137.90       59.98    326.57 o
 -12   2  21     4984.47     5160.11   1270.55 o
 -11   2  21    14460.12    15581.08    825.29 o
 -10   2  21     9127.95     7963.07    680.07 o
  -9   2  21     2611.68     2271.10    282.15 o
  -8   2  21      522.11      806.98    374.19 o
  -7   2  21      468.60      841.39    195.58 o
  -6   2  21      878.74     1262.82    246.49 o
  -5   2  21     7861.42     7935.58    374.93 o
  -4   2  21    14143.36    14194.72    510.62 o
  -3   2  21     6377.97     6894.78    432.25 o
  -2   2  21     2544.52     3025.50    320.92 o
  -1   2  21        7.18      297.34    229.90 o
   0   2  21     1516.07     1053.56    290.32 o
   1   2  21     2286.07     2809.22    353.55 o
   2   2  21     4670.13     4586.85    421.86 o
   3   2  21     6197.33     6723.15    513.52 o
   4   2  21     2052.95     1615.43    403.93 o
   5   2  21      142.75      344.10    329.71 o
 -15   3  21     7304.00     7271.52    960.73 o
 -14   3  21     2870.48     2556.96    488.69 o
 -13   3  21     1780.91     1687.02    432.08 o
 -12   3  21      457.82      788.34    530.14 o
 -11   3  21      151.02        0.45    286.58 o
 -10   3  21     1434.79     1678.52    331.66 o
  -9   3  21     9098.60     8571.62    800.33 o
  -8   3  21    13229.56    12873.05    508.20 o
  -7   3  21     3628.01     4232.34    498.84 o
  -6   3  21     3942.27     4236.60    588.11 o
  -5   3  21     6590.48     6343.59    397.75 o
  -4   3  21      350.55      886.16    225.32 o
  -3   3  21     5002.47     5110.19    386.15 o
  -2   3  21    14539.60    14399.11    802.38 o
  -1   3  21    11066.73    10736.33    563.39 o
   0   3  21     4558.99     4819.74    418.17 o
   1   3  21     3558.43     3324.57    365.16 o
   2   3  21     3020.84     3724.25    398.19 o
   3   3  21      218.33      352.99    473.44 o
   4   3  21     6816.53     5672.64    576.77 o
   5   3  21     5936.01     6855.10    656.61 o
 -15   4  21       98.69      212.97    621.48 o
 -14   4  21      213.12      -94.26    390.38 o
 -13   4  21     6346.36     5610.12    792.02 o
 -12   4  21    18115.40    16594.74    861.24 o
 -11   4  21     5555.66     5624.24    734.28 o
 -10   4  21     6464.02     6662.11   1204.59 o
  -9   4  21     4395.27     4356.83    341.94 o
  -8   4  21     4097.95     4211.50    414.85 o
  -7   4  21    17855.33    17276.88   1430.79 o
  -6   4  21     7628.07     8590.46    650.97 o
  -5   4  21    12849.13    12932.64    747.86 o
  -4   4  21    26277.05    26272.69    876.73 o
  -3   4  21    13858.84    14317.51    695.80 o
  -2   4  21     1395.12     1275.70    293.42 o
  -1   4  21      756.83      818.70    221.42 o
   0   4  21     1554.43     1745.53    309.38 o
   1   4  21     4877.78     5779.81    461.26 o
   2   4  21    23334.45    24302.56    941.98 o
   3   4  21    24741.38    23795.75    964.83 o
   4   4  21     4924.39     4808.68   1156.89 o
   5   4  21      586.50     1088.66    399.84 o
 -14   5  21     5231.03     5435.78    870.24 o
 -13   5  21     3117.97     3544.58    485.25 o
 -12   5  21      454.08      191.81    419.31 o
 -11   5  21     4888.47     5526.80    648.09 o
 -10   5  21     3989.26     3995.05    630.76 o
  -9   5  21    23412.88    22059.00    882.47 o
  -8   5  21    28732.13    27897.63   1016.20 o
  -7   5  21    15930.50    15110.93    722.46 o
  -6   5  21     4202.73     4551.34    532.85 o
  -5   5  21     4045.57     4812.50    537.55 o
  -4   5  21      857.93     1466.78    332.05 o
  -3   5  21     9697.10     9896.40    725.87 o
  -2   5  21    10466.65    10283.01    559.09 o
  -1   5  21     8794.22     9367.73    469.46 o
   0   5  21     1752.46     2017.68    602.91 o
   1   5  21     1229.33     1119.85    312.02 o
   2   5  21      758.00     1320.76    324.00 o
   3   5  21     2154.23     2193.86    374.61 o
   4   5  21     4909.91     5089.43    610.20 o
 -14   6  21     4897.73     5189.19    582.44 o
 -13   6  21    12398.42    12664.19    812.27 o
 -12   6  21    29704.97    30556.25   1297.66 o
 -11   6  21    18370.15    18450.39   1309.30 o
 -10   6  21     8244.37     8314.87    542.71 o
  -9   6  21      510.13     1206.34    404.22 o
  -8   6  21     1756.20     1994.05    351.75 o
  -7   6  21     6129.18     6814.63    526.83 o
  -6   6  21     6249.47     5622.49    495.90 o
  -5   6  21     9975.80     9324.36    720.89 o
  -4   6  21     9302.72     9414.41    750.95 o
  -3   6  21     1788.05     1994.24    470.35 o
  -2   6  21     5850.17     6145.03    397.52 o
  -1   6  21     1096.06     1598.39    274.29 o
   0   6  21     4417.10     4561.73    362.11 o
   1   6  21     6263.63     6349.27    493.36 o
   2   6  21    10168.62    10288.82    630.78 o
   3   6  21    14067.45    13531.84    752.42 o
 -13   7  21     4206.92     3879.18    514.33 o
 -12   7  21      325.38      820.23    360.83 o
 -11   7  21     2549.51     2908.73    534.63 o
 -10   7  21     2920.19     2514.30    485.38 o
  -9   7  21     9996.88     9919.76    784.33 o
  -8   7  21    14219.01    14537.31    954.13 o
  -7   7  21    11471.31    12295.22    697.98 o
  -6   7  21     4272.56     4077.22    460.69 o
  -5   7  21      285.20      221.92    311.92 o
  -4   7  21    20159.78    20007.38   1099.90 o
  -3   7  21    16209.88    15662.20   1024.85 o
  -2   7  21    12004.26    12618.16    694.24 o
  -1   7  21    26812.27    26112.96    993.15 o
   0   7  21    15312.78    15442.83    650.10 o
   1   7  21      929.93     1390.98    303.23 o
   2   7  21     1207.37     1883.61    365.78 o
 -11   8  21     6247.13     6514.45    705.19 o
 -10   8  21     2222.45     3006.49    548.57 o
  -9   8  21     1141.84      653.88    566.92 o
  -8   8  21      646.93      829.17    492.50 o
  -7   8  21     2351.66     2576.03    417.59 o
  -6   8  21     4812.20     4340.78    559.62 o
  -5   8  21     6979.44     6758.32    553.80 o
  -4   8  21     4840.50     4481.31    486.81 o
  -3   8  21     2031.96     3958.89    962.20 o
  -2   8  21     6797.47     6422.42    541.40 o
  -1   8  21     2724.54     3270.40    413.89 o
   0   8  21     3573.05     4281.76    390.55 o
   1   8  21    10308.72    10159.65    563.01 o
  -9   9  21     5502.35     5821.47    693.66 o
  -8   9  21    13753.25    14188.93    997.35 o
  -7   9  21    11730.64    12554.29    953.20 o
  -6   9  21     3913.13     3247.27    446.50 o
  -5   9  21      594.38      421.15    509.33 o
  -4   9  21     1392.47     2017.06    549.01 o
  -3   9  21     4762.30     4724.16    520.70 o
  -2   9  21     6511.72     6883.08    768.06 o
  -1   9  21     7371.92     9048.63   1078.26 o
 -16   0  22    18601.02    19490.87   1593.12 o
 -15   0  22     3735.26     4132.49    818.51 o
 -14   0  22       72.22     -424.95    424.95 o
 -13   0  22     5458.55     6477.42    864.85 o
 -12   0  22    28397.51    25455.80   1595.08 o
 -11   0  22    22425.17    21526.83   1384.69 o
 -10   0  22     8193.49     8086.48    804.53 o
  -9   0  22    12701.33    10684.21    857.00 o
  -8   0  22      167.77      277.29    236.92 o
  -7   0  22     3764.93     3479.10    336.16 o
  -6   0  22     6946.23     6722.32    957.78 o
  -5   0  22    25468.48    21860.08    937.12 o
  -4   0  22    16272.07    16211.67    800.34 o
  -3   0  22    20650.06    21170.66   1026.93 o
  -2   0  22    35806.97    34239.13   1291.36 o
  -1   0  22    23470.41    23704.05   1039.19 o
   0   0  22       87.55      655.93    469.57 o
   1   0  22     5380.12     6314.85    801.59 o
   2   0  22     6297.79     6729.98    839.59 o
   3   0  22     9618.79     7510.48    896.24 o
   4   0  22     9532.32     9888.51   1060.04 o
   5   0  22     8942.02     9261.76   1032.57 o
 -16   1  22     4645.99     5100.55    988.80 o
 -15   1  22    10051.62    11558.58    845.38 o
 -14   1  22    15316.33    14769.43    901.49 o
 -13   1  22    18254.20    19312.55   2092.48 o
 -12   1  22     8667.47     8320.57    631.87 o
 -11   1  22     1168.25     1636.75    438.68 o
 -10   1  22      116.89      -38.87    294.86 o
  -9   1  22     5559.88     5217.12    357.13 o
  -8   1  22    36958.95    34455.12   1168.82 o
  -7   1  22    25279.93    25160.60    922.16 o
  -6   1  22    30174.37    29883.99    809.88 o
  -5   1  22      995.24     1052.34    206.55 o
  -4   1  22    10059.22     9900.98    452.60 o
  -3   1  22     9463.10     9745.92    440.05 o
  -2   1  22    17312.55    17035.19   1215.20 o
  -1   1  22    38653.75    38195.27   1147.88 o
   0   1  22    23354.35    23155.08    866.30 o
   1   1  22     6647.41     6621.21    471.51 o
   2   1  22     6880.90     6368.09    578.64 o
   3   1  22     3832.16     3684.27    563.37 o
   4   1  22       46.89      539.77    334.90 o
   5   1  22      559.55      587.96    349.76 o
 -15   2  22     4236.97     4493.69    573.65 o
 -14   2  22      997.43      190.94    409.99 o
 -13   2  22     6223.47     6815.36    618.13 o
 -12   2  22    13116.11    12758.49    796.71 o
 -11   2  22     9252.82     9127.52    983.41 o
 -10   2  22     5645.15     6322.56    477.20 o
  -9   2  22     9492.76     8683.95    456.21 o
  -8   2  22      484.90      679.73    253.82 o
  -7   2  22     3289.77     3749.23    440.64 o
  -6   2  22     2248.33     2380.85    252.15 o
  -5   2  22    10171.62    10780.43    446.51 o
  -4   2  22    10613.26    10841.67    533.75 o
  -3   2  22    17947.97    18448.85    721.14 o
  -2   2  22    15760.68    15166.79    659.21 o
  -1   2  22     2762.10     2665.41    382.67 o
   0   2  22      480.85      604.75    311.27 o
   1   2  22     4666.22     5169.36    529.85 o
   2   2  22    18442.23    20303.38   1686.52 o
   3   2  22    30077.30    29598.36   1085.26 o
   4   2  22    15814.02    15107.22    916.10 o
   5   2  22    11328.80    10958.71    796.98 o
 -15   3  22     3076.39     4750.35    677.76 o
 -14   3  22     5491.48     4922.98    657.77 o
 -13   3  22     8502.48     8852.79    716.70 o
 -11   3  22      579.16      496.16    315.97 o
 -10   3  22      551.32      276.22    254.10 o
  -9   3  22     1624.30     1885.07    390.16 o
  -8   3  22    20752.83    19550.06    789.87 o
  -7   3  22    15511.18    15404.59    863.70 o
  -6   3  22    11886.18    13651.22    800.11 o
  -5   3  22    10331.47     9392.99    495.94 o
  -4   3  22     4260.74     4542.04    547.32 o
  -3   3  22     1858.83     2061.49    295.70 o
  -2   3  22     7513.17     8099.30    492.35 o
  -1   3  22     9915.39    10249.28    563.19 o
   0   3  22     8710.00     8621.29    524.77 o
   1   3  22    10134.65    10026.54    584.83 o
   2   3  22     7903.85     8088.28    561.30 o
   3   3  22      293.41      555.98    319.90 o
   4   3  22      536.26      680.32    356.84 o
 -15   4  22      273.48      547.18    399.07 o
 -14   4  22      199.94      214.45    370.07 o
 -13   4  22       67.92      193.71    482.08 o
 -12   4  22     1985.44     2001.14    422.00 o
 -11   4  22     4679.20     4163.04    460.77 o
 -10   4  22     7909.99     7260.51   1071.19 o
  -9   4  22     3887.89     4472.86    417.05 o
  -8   4  22      472.09      578.27    257.96 o
  -7   4  22       43.31       63.30    323.77 o
  -6   4  22      674.00     1017.57    361.70 o
  -5   4  22     2744.49     3062.70    465.53 o
  -4   4  22     5015.95     4814.69    394.57 o
  -3   4  22     5725.37     5923.59    494.70 o
  -2   4  22     3604.52     3706.05    383.09 o
  -1   4  22      921.49      611.73    282.21 o
   0   4  22      752.90      532.42    466.28 o
   1   4  22      401.33      378.36    274.16 o
   2   4  22     8698.77     9439.27    787.35 o
   3   4  22    14404.43    14087.52    746.65 o
   4   4  22     8014.58     7862.35    676.67 o
 -14   5  22      309.79     1339.08    605.42 o
 -13   5  22      124.31      696.85    386.05 o
 -12   5  22      488.92      743.34    450.57 o
 -11   5  22      176.31      499.90    573.42 o
 -10   5  22      341.99       32.27    267.46 o
  -9   5  22      264.56      866.69    283.24 o
  -8   5  22      707.13      751.38    283.34 o
  -7   5  22      573.61      -69.95    291.05 o
  -6   5  22     2184.41     2407.70    504.39 o
  -5   5  22     3095.94     3025.91    448.17 o
  -4   5  22      336.27      961.22    393.07 o
  -3   5  22     2453.20     2410.35    330.26 o
  -2   5  22     2495.01     2544.93    337.07 o
  -1   5  22     9188.97     8447.84    460.89 o
   0   5  22     7623.10     7599.23    512.34 o
   1   5  22     5491.45     5289.97    464.02 o
   2   5  22     6341.81     7105.34    821.21 o
   3   5  22      603.95     1062.04    341.09 o
 -13   6  22     1933.41     2284.41    443.11 o
 -12   6  22      600.74      614.16    376.16 o
 -11   6  22     1483.83     1584.26    349.28 o
 -10   6  22     1624.98     1169.41    643.79 o
  -9   6  22      270.95      -26.49    325.75 o
  -8   6  22      337.86      529.79    286.61 o
  -7   6  22      341.87      563.24    282.25 o
  -6   6  22      825.41     1030.36    327.91 o
  -5   6  22     4712.45     4968.47    621.48 o
  -4   6  22     1974.54     1870.34    882.75 o
  -3   6  22       30.61     -269.89    315.97 o
  -2   6  22       11.91      306.83    247.77 o
  -1   6  22      115.45      233.76    226.18 o
   0   6  22       42.04      260.27    282.34 o
   1   6  22       94.53      237.03    306.59 o
   2   6  22      153.76      278.79    302.79 o
 -12   7  22       18.05       41.14    371.39 o
 -11   7  22       53.05      239.17    398.46 o
 -10   7  22      752.98      646.76    403.05 o
  -9   7  22        1.84     -392.66    393.86 o
  -8   7  22     2483.65     2351.22    405.51 o
  -7   7  22     2224.88     1725.19    372.17 o
  -6   7  22     1827.75     1815.06    456.48 o
  -5   7  22      197.07      -45.10    274.14 o
  -4   7  22        7.97      -22.38    655.56 o
  -3   7  22      604.39      243.14    353.59 o
  -2   7  22      237.37      418.57    296.28 o
  -1   7  22       20.90      110.44    242.34 o
   0   7  22       42.82       22.96    262.27 o
   1   7  22        8.22     -260.55    280.97 o
 -11   8  22     3358.91     3670.67   1041.64 o
 -10   8  22     1786.55     2070.42    699.82 o
  -9   8  22     1284.36      776.87    501.21 o
  -8   8  22     1167.04      300.48    402.03 o
  -7   8  22     1930.21     2198.10    379.19 o
  -6   8  22     1225.61     1874.29    363.41 o
  -5   8  22      689.32      753.77    351.48 o
  -4   8  22      808.23      421.90    448.06 o
  -3   8  22     1445.30     1632.57    485.19 o
  -2   8  22     9251.33     9512.60    641.48 o
  -1   8  22     4947.24     5661.39    510.92 o
   0   8  22      348.56      503.79    282.03 o
  -9   9  22      914.23      882.60    507.03 o
  -8   9  22     3557.32     3784.58    603.96 o
  -7   9  22     3787.22     2917.27    584.92 o
  -6   9  22     6233.28     5971.15    548.23 o
  -5   9  22     4063.36     3950.66    517.84 o
  -4   9  22       43.57     -111.39    363.79 o
  -3   9  22       79.92      487.04    362.01 o
  -2   9  22      162.57     -210.41    454.17 o
 -15   1  23       18.65       65.60    365.79 o
 -14   1  23     1064.44     1451.68    421.29 o
 -13   1  23      199.96      525.74    382.76 o
 -12   1  23      208.22      345.71    443.70 o
 -11   1  23      982.32      940.98    355.44 o
 -10   1  23        7.27      418.44    303.32 o
  -9   1  23       88.51      472.03    390.37 o
  -8   1  23     1043.98     1240.12    301.72 o
  -7   1  23       41.56      103.32    219.09 o
  -6   1  23     3769.39     3743.22    295.04 o
  -5   1  23     3322.56     4137.69    433.24 o
  -4   1  23       78.35       84.72    215.18 o
  -3   1  23      679.67      826.05    367.65 o
  -2   1  23       47.97      112.19    316.81 o
  -1   1  23      895.71     1746.33    305.96 o
   0   1  23      953.82     1134.96    288.29 o
   1   1  23     1245.65     1199.89    308.55 o
   2   1  23     2128.07     2809.64    614.25 o
   3   1  23      687.35     1034.41    378.71 o
   4   1  23        5.39     -289.25    327.93 o
 -15   2  23      645.65      390.62    399.57 o
 -14   2  23      540.07      787.79    406.08 o
 -13   2  23       91.52      349.74    351.37 o
 -12   2  23     1924.28     1633.75    589.73 o
 -11   2  23     3017.50     3163.38    436.73 o
 -10   2  23     6065.19     6000.26    397.48 o
  -9   2  23     2686.81     2754.16    700.66 o
  -8   2  23      300.25      556.53    329.22 o
  -7   2  23     1166.19      339.46    330.65 o
  -6   2  23     2206.60     2761.02    274.42 o
  -5   2  23     1445.36     1742.22    284.71 o
  -4   2  23     4547.31     4274.01    392.95 o
  -3   2  23     2119.71     2514.01    329.33 o
  -2   2  23     6971.03     6728.07    460.34 o
  -1   2  23    12046.81    12201.30    612.47 o
   0   2  23     5374.45     5428.55    700.63 o
   1   2  23     2605.30     2930.95    380.32 o
   2   2  23      758.22     1737.55    342.26 o
   3   2  23      648.85      498.94    348.69 o
   4   2  23     1196.09     2069.01    675.18 o
 -15   3  23     1061.97     1791.99    477.10 o
 -14   3  23      607.85     1181.94    554.91 o
 -13   3  23     3206.18     3817.44    698.23 o
 -12   3  23     5851.09     5812.42    753.28 o
 -11   3  23     2575.96     3694.17    673.71 o
 -10   3  23     5043.61     5167.11    661.79 o
  -9   3  23       15.07      343.04    258.04 o
  -8   3  23     1056.71     1422.21    636.81 o
  -7   3  23     5279.31     5154.28    878.95 o
  -6   3  23    19610.60    19445.46    981.38 o
  -5   3  23    19600.58    18497.98    723.75 o
  -4   3  23     7399.19     7580.19    481.84 o
  -3   3  23      705.40      602.58    253.29 o
  -2   3  23      192.82      316.60    253.96 o
  -1   3  23     1870.28     2364.19    332.41 o
   0   3  23     5778.01     5498.64    581.81 o
   1   3  23    11584.70    10964.52    802.68 o
   2   3  23    17150.33    16862.68    802.60 o
   3   3  23     3406.75     3664.11    455.08 o
   4   3  23       59.52      -10.33    383.34 o
 -15   4  23     6745.98     7669.28    735.99 o
 -14   4  23     4557.59     5266.15    606.69 o
 -13   4  23        0.15      442.36    515.92 o
 -12   4  23     6309.28     7491.19    600.40 o
 -11   4  23     7317.30     7458.15    579.64 o
 -10   4  23    13441.40    11601.68    750.86 o
  -9   4  23    11727.81    11564.37    619.20 o
  -8   4  23     2194.12     1777.79    552.42 o
  -7   4  23     1074.44     1234.94    365.52 o
  -6   4  23      645.46      591.91    332.87 o
  -5   4  23      525.94      744.93    559.81 o
  -4   4  23     7858.92     8046.63    495.82 o
  -3   4  23    12383.19    12810.08    789.47 o
  -2   4  23    12280.86    12737.76    636.16 o
  -1   4  23     2903.87     3451.23    379.03 o
   0   4  23     1094.38     1297.35    325.76 o
   1   4  23      452.18      530.47    299.76 o
   2   4  23     3250.86     3140.88    483.29 o
   3   4  23    12070.12    12400.07    724.90 o
 -14   5  23     6147.29     5747.19    850.63 o
 -13   5  23    18741.18    18651.51    972.10 o
 -12   5  23    12409.98    11672.20    755.85 o
 -11   5  23     8618.79     7857.52    656.32 o
 -10   5  23     6221.69     5455.49    975.44 o
  -9   5  23      350.50      517.95    299.75 o
  -8   5  23     9353.03     8458.12    574.73 o
  -7   5  23    20517.69    20230.92    879.40 o
  -6   5  23    22164.60    20492.44   1081.80 o
  -5   5  23    22313.83    21722.86   1110.50 o
  -4   5  23     2265.90     2414.41    463.42 o
  -3   5  23       66.59       59.97    345.02 o
  -2   5  23     1857.04     1703.19    359.04 o
  -1   5  23     9423.18    10538.04    598.60 o
   0   5  23     9791.30    10075.72    603.22 o
   1   5  23    14319.19    14777.62   1005.50 o
   2   5  23    17410.81    17590.99    841.26 o
   3   5  23     6041.90     5872.79    533.85 o
 -13   6  23      310.35     -181.00    317.23 o
 -12   6  23     9018.99     8026.15   1054.40 o
 -11   6  23    12549.11    10487.34   1167.44 o
 -10   6  23    18020.35    16468.79   1860.27 o
  -9   6  23    16748.61    15647.63    776.51 o
  -8   6  23    10070.72     9631.97    981.56 o
  -7   6  23     6091.34     6221.36    518.56 o
  -6   6  23       50.64      654.95    535.78 o
  -5   6  23     6392.96     5696.26    632.05 o
  -4   6  23    11693.71    11644.76    829.42 o
  -3   6  23    12316.76    12658.68    876.49 o
  -2   6  23    31527.46    32053.30   1105.64 o
  -1   6  23    13436.12    12966.61    675.86 o
   0   6  23      588.38      232.86    277.23 o
   1   6  23       56.85       65.34    272.93 o
   2   6  23     1498.87     1437.00    364.13 o
 -12   7  23    10110.02    11890.83    906.25 o
 -11   7  23     4734.34     4598.66    620.15 o
 -10   7  23     1663.18     1488.76    891.94 o
  -9   7  23     3880.37     4549.66    586.92 o
  -8   7  23    10354.53    11383.40    682.98 o
  -7   7  23    19051.52    17764.74   1123.36 o
  -6   7  23    25788.97    24915.53   1033.15 o
  -5   7  23    10229.03    10201.15   1268.71 o
  -4   7  23      308.60      519.67    369.42 o
  -3   7  23      437.58     1116.54    417.01 o
  -2   7  23       14.53     -252.83    376.18 o
  -1   7  23     8707.47     9166.35    517.32 o
   0   7  23     8523.68     9882.01    826.63 o
   1   7  23     5979.32     6542.85    546.49 o
 -10   8  23     3882.00     4110.17   1062.85 o
  -9   8  23     6105.40     5436.04    843.52 o
  -8   8  23     4892.57     5379.54    673.11 o
  -7   8  23     3329.97     3414.86    525.10 o
  -6   8  23       35.46      184.62    351.30 o
  -5   8  23     4343.33     4709.48    496.11 o
  -4   8  23     7898.86     7449.35    601.54 o
  -3   8  23    10381.02     9801.30    825.26 o
  -2   8  23    31809.46    30865.11   1490.58 o
  -1   8  23    12098.93    12937.57   1326.05 o
  -8   9  23     9320.20    10078.98    875.51 o
  -7   9  23    11296.46    11017.32    733.38 o
  -6   9  23     5791.40     6127.47    569.39 o
  -5   9  23     5901.88     4456.32    552.65 o
  -4   9  23     2251.91     1894.97    441.99 o
 -15   0  24     8986.02     9584.95   1122.56 o
 -14   0  24     6823.41     6569.13    874.17 o
 -13   0  24      279.29     1048.27    547.06 o
 -12   0  24      740.33     1508.52    558.58 o
 -11   0  24     2333.65     2674.00    578.45 o
 -10   0  24    23702.75    20996.20   1309.66 o
  -9   0  24    51767.93    45298.79   2084.02 o
  -8   0  24    35599.54    31571.94   1120.58 o
  -7   0  24    40158.78    39207.44   1427.50 o
  -6   0  24    21127.41    20211.43   1508.15 o
  -5   0  24     4315.08     5203.20    489.92 o
  -4   0  24     5667.47     5778.99    524.92 o
  -3   0  24    13786.83    13183.07    966.12 o
  -2   0  24    53661.32    52617.33   1797.77 o
  -1   0  24    46190.16    40306.84   2076.67 o
   0   0  24     6638.72     7001.19    856.51 o
   1   0  24     1222.27     2266.21    618.91 o
   2   0  24      287.51      374.19    513.22 o
   3   0  24       56.54     -448.24    448.24 o
 -15   1  24       29.18      161.59    386.04 o
 -14   1  24     3074.96     3579.93    506.50 o
 -13   1  24    13573.11    15197.13   1893.38 o
 -12   1  24    15213.63    14717.48    831.82 o
 -11   1  24    12281.42    12265.13   1251.91 o
 -10   1  24     8404.71     8022.88    569.63 o
  -9   1  24      255.72      193.52    280.11 o
  -8   1  24     5056.85     4628.15    526.83 o
  -7   1  24     9095.28     9517.47    443.11 o
  -6   1  24    35965.93    35204.08    936.50 o
  -5   1  24    25656.82    25801.03    766.13 o
  -4   1  24    18679.78    20015.81    764.48 o
  -3   1  24    22553.57    23243.88    866.28 o
  -2   1  24     7945.90     8841.15    527.21 o
  -1   1  24      137.42      695.86    296.54 o
   0   1  24     3830.51     4124.01    402.06 o
   1   1  24     8971.49     8562.97    658.62 o
   2   1  24    19717.51    20792.31   1056.77 o
   3   1  24    15618.59    15728.68    935.63 o
 -15   2  24     9496.50    10313.02   1711.68 o
 -14   2  24     7271.33     8731.09    735.34 o
 -13   2  24     1013.40     1074.97    372.16 o
 -12   2  24      129.18      247.27    345.64 o
 -11   2  24      270.24      476.20    310.23 o
 -10   2  24     6183.74     6321.16    462.35 o
  -9   2  24    24242.07    23737.65   1410.52 o
  -8   2  24    15897.88    17648.39    934.44 o
  -7   2  24    11249.82    11226.14    591.24 o
  -6   2  24     6323.90     6327.46    419.77 o
  -5   2  24       42.49      355.30    279.33 o
  -4   2  24     1890.51     2144.66    322.20 o
  -3   2  24    15258.89    15654.70    693.68 o
  -2   2  24    25950.46    26091.62    930.94 o
  -1   2  24    24066.11    24915.66   1205.29 o
   0   2  24     6653.68     7599.09    730.62 o
   1   2  24     4336.10     5115.81    467.01 o
   2   2  24      119.71      268.71    275.15 o
   3   2  24      937.35     1009.74    416.56 o
 -15   3  24      137.77      114.60    396.34 o
 -14   3  24     3511.37     4055.30    569.32 o
 -13   3  24    10524.63    11776.86   1163.15 o
 -12   3  24     5685.59     6074.79    795.70 o
 -11   3  24     5266.87     5769.93    609.34 o
 -10   3  24     6044.94     5616.00   1104.42 o
  -9   3  24      607.67     1058.07    278.42 o
  -8   3  24     2043.63     2041.79    403.53 o
  -7   3  24     2364.22     2283.86    675.06 o
  -6   3  24    10449.65    11298.74    900.90 o
  -5   3  24    19691.78    19078.45   1968.29 o
  -4   3  24    14132.28    14294.44    695.40 o
  -3   3  24     7818.27     7569.44    498.68 o
  -2   3  24     3226.17     3802.54    399.85 o
  -1   3  24       37.15      199.35    553.22 o
   0   3  24      466.33      497.22    287.15 o
   1   3  24     6342.75     6437.31    720.23 o
   2   3  24    20755.33    20601.74    906.41 o
   3   3  24    12125.68    11430.47    696.09 o
 -14   4  24     1385.91     1417.42    463.91 o
 -13   4  24       40.74      962.20    537.01 o
 -12   4  24     1329.18     1350.00    558.46 o
 -11   4  24     2747.76     2853.84    430.69 o
 -10   4  24     2894.08     2883.72    402.71 o
  -9   4  24     2493.80     2195.32    330.83 o
  -8   4  24     2322.72     2658.62    378.58 o
  -7   4  24     1319.88     1091.82    419.57 o
  -6   4  24     3078.09     3638.34    497.16 o
  -5   4  24       84.41       87.75    309.16 o
  -4   4  24      522.63      294.86    267.47 o
  -3   4  24     2185.88     2150.93    328.77 o
  -2   4  24     7181.72     6965.39    487.72 o
  -1   4  24     7743.11     9131.41    567.88 o
   0   4  24     9097.88     8810.85    739.28 o
   1   4  24    10138.52    10531.14    643.61 o
   2   4  24     1228.32     1501.87    343.50 o
 -14   5  24      446.33     1145.61    614.98 o
 -13   5  24      115.58      567.30    365.31 o
 -12   5  24      619.60      805.47    313.90 o
 -11   5  24     1813.34     1770.13    580.29 o
 -10   5  24       94.84     -161.26    274.13 o
  -9   5  24       95.73     -110.17    256.47 o
  -8   5  24       18.68      296.66    268.60 o
  -7   5  24      120.75      578.20    571.58 o
  -6   5  24     6277.30     6800.60    877.85 o
  -5   5  24     7938.97     8243.50    712.02 o
  -4   5  24     2130.09     1989.61    460.01 o
  -3   5  24     1748.25     1950.15    321.79 o
  -2   5  24      773.58      677.44    330.75 o
  -1   5  24        2.53      194.52    291.47 o
   0   5  24       65.06      105.97    281.87 o
   1   5  24      823.71     1099.78    342.16 o
   2   5  24     1180.88     1218.56    435.70 o
 -13   6  24      128.12      198.31    561.53 o
 -12   6  24     1124.62     1480.48    456.17 o
 -11   6  24     3932.44     4172.62    565.87 o
 -10   6  24     3161.03     3728.99    528.17 o
  -9   6  24       85.43      268.42    305.73 o
  -8   6  24       71.24      -12.31    273.65 o
  -7   6  24      662.55     1683.03    343.14 o
  -6   6  24      440.18      710.20    371.96 o
  -5   6  24      120.75      362.83    370.92 o
  -4   6  24       51.64      426.19    392.33 o
  -3   6  24       14.66     -458.54    458.54 o
  -2   6  24      128.77       12.76    277.18 o
  -1   6  24     1622.42     2266.37    426.27 o
   0   6  24     1806.92     2472.48    372.81 o
   1   6  24     2800.29     3435.90    421.56 o
 -12   7  24      348.73      169.78    427.66 o
 -11   7  24      346.53      414.86    400.00 o
 -10   7  24      467.01      782.06    444.61 o
  -9   7  24      508.35      239.15    456.62 o
  -8   7  24      512.70      717.37    314.47 o
  -7   7  24     1662.46     1377.99    346.27 o
  -6   7  24     1654.14     1757.63    371.23 o
  -5   7  24     3294.87     3348.93    531.44 o
  -4   7  24     1831.50     2058.51   1200.05 o
  -3   7  24       97.97     -221.11    349.78 o
  -2   7  24      176.37      123.20    333.04 o
  -1   7  24       31.42     -197.08    291.39 o
   0   7  24       46.26      309.15    292.02 o
 -10   8  24      378.37      242.68    441.46 o
  -9   8  24      476.20      295.47    545.83 o
  -8   8  24      774.60      740.78    369.15 o
  -7   8  24     3118.26     2876.92    705.14 o
  -6   8  24     2658.28     2492.70    422.40 o
  -5   8  24        7.26       54.14    323.65 o
  -4   8  24       82.63      217.01    618.17 o
  -3   8  24       51.82      396.45    374.77 o
  -2   8  24     1486.54     2399.69    816.30 o
 -15   1  25       35.60      303.77    403.07 o
 -14   1  25      302.19      139.91    386.25 o
 -13   1  25      105.72      420.93    367.66 o
 -12   1  25     2506.33     2343.19    408.48 o
 -11   1  25     2429.38     2421.69    405.74 o
 -10   1  25      489.79      340.38    309.57 o
  -9   1  25       36.96      344.07    290.34 o
  -8   1  25     1100.73     1015.14    365.87 o
  -7   1  25      353.51      594.58    239.67 o
  -6   1  25      584.30      503.06    291.42 o
  -5   1  25       39.43      354.67    248.55 o
  -4   1  25      130.87     -231.30    231.30 o
  -3   1  25       77.02      831.49    283.26 o
  -2   1  25      454.50      753.79    279.78 o
  -1   1  25      713.27      454.29    280.41 o
   0   1  25        0.07       19.70    355.06 o
   1   1  25        8.03       31.99    311.06 o
   2   1  25      142.09     -368.72    600.39 o
   3   1  25      233.54      914.72    404.25 o
 -15   2  25      253.80      712.42    418.82 o
 -14   2  25      150.01      575.42    533.70 o
 -13   2  25      109.55      968.38    365.47 o
 -12   2  25      631.23      920.38    431.69 o
 -11   2  25     1631.21     1981.40    373.02 o
 -10   2  25     5938.20     4857.57    469.41 o
  -9   2  25      629.88      592.67    516.41 o
  -8   2  25      231.65       28.53    361.31 o
  -7   2  25    14266.64    14593.63    847.96 o
  -6   2  25    10900.12    11660.21    683.71 o
  -5   2  25     1964.41     2392.68    321.88 o
  -4   2  25      837.62     1032.09    287.66 o
  -3   2  25     1310.72     1507.32    311.80 o
  -2   2  25      116.93       81.62    257.88 o
  -1   2  25     2596.59     2660.10    357.33 o
   0   2  25     2771.74     2772.95    658.38 o
   1   2  25     3640.69     4657.61    512.10 o
   2   2  25     1429.40     1814.61    435.55 o
 -14   3  25      919.22      874.64    434.95 o
 -13   3  25     4457.11     5662.15   1124.89 o
 -12   3  25     9083.93     7497.49    825.86 o
 -11   3  25     8965.94     9114.86    629.60 o
 -10   3  25     7592.29     8062.96    525.73 o
  -9   3  25      233.89     -111.84    271.50 o
  -8   3  25      190.85      638.02    384.51 o
  -7   3  25       33.38      -12.93    337.28 o
  -6   3  25     2733.32     2609.86    432.67 o
  -5   3  25     8096.33     8318.00    507.84 o
  -4   3  25     5618.16     6097.44   1029.08 o
  -3   3  25     3889.95     4103.37    517.96 o
  -2   3  25     4376.16     4804.04    506.04 o
  -1   3  25     2416.77     2518.14    381.22 o
   0   3  25     2274.33     2294.72    379.31 o
   1   3  25      406.42      830.53    294.37 o
   2   3  25     7154.16     8029.63    584.11 o
 -14   4  25    11469.17    12606.79    874.51 o
 -13   4  25     6724.95     6977.40    891.33 o
 -12   4  25     1496.98     1661.29    540.44 o
 -11   4  25     2969.77     2648.70    453.14 o
 -10   4  25      356.62      467.63    273.92 o
  -9   4  25     2879.61     2402.58    364.48 o
  -8   4  25     4123.92     4458.87    846.21 o
  -7   4  25    11166.29    11819.85   1398.91 o
  -6   4  25    16514.08    17920.08   1000.58 o
  -5   4  25     6869.82     6743.81    640.93 o
  -4   4  25       18.71       -6.57    267.86 o
  -3   4  25     1196.49     1765.03    321.89 o
  -2   4  25     5830.04     5762.06    473.86 o
  -1   4  25     8010.41     8179.83    924.72 o
   0   4  25    13337.97    13310.90    703.01 o
   1   4  25    12493.52    13202.79   1019.53 o
   2   4  25     1634.97     1828.10    458.71 o
 -13   5  25     5986.04     5034.86    744.70 o
 -12   5  25    12316.87    11843.23    834.99 o
 -11   5  25    16262.14    15791.90    969.46 o
 -10   5  25    18855.71    17955.84    833.70 o
  -9   5  25     4213.06     3948.06    452.97 o
  -8   5  25      483.25      765.71    320.67 o
  -7   5  25        8.55      345.19    387.49 o
  -6   5  25     5001.78     4295.21    539.12 o
  -5   5  25    12575.02    13098.67    878.41 o
  -4   5  25    13448.47    12234.12    854.44 o
  -3   5  25    18248.28    18030.51   1215.07 o
  -2   5  25    10493.87    10629.17    625.03 o
  -1   5  25     3010.68     2944.39    406.98 o
   0   5  25      837.97      979.35    344.91 o
   1   5  25     2188.28     2724.60    408.62 o
 -12   6  25     1939.59     2245.37    514.80 o
 -11   6  25     1677.60     1694.00    780.01 o
 -10   6  25     1058.80     1120.91    454.64 o
  -9   6  25    10230.76     9362.04    634.86 o
  -8   6  25    15338.02    14673.53    787.51 o
  -7   6  25    29851.78    27596.69   1482.07 o
  -6   6  25    23447.24    23117.07   1327.19 o
  -5   6  25     4477.61     3981.08    549.46 o
  -4   6  25       23.69      190.29    383.74 o
  -3   6  25     2051.37     1931.82    476.95 o
  -2   6  25    19026.39    19223.00    855.43 o
  -1   6  25    17720.63    17753.51    832.00 o
   0   6  25    10924.36    10631.27    757.70 o
 -11   7  25    15018.94    12929.63    937.20 o
 -10   7  25    13383.90    14023.55   1867.63 o
  -9   7  25     3966.50     4212.64    487.59 o
  -8   7  25     2406.99     2427.71    423.25 o
  -7   7  25      133.80     -141.24    307.01 o
  -6   7  25     2689.91     2804.44    416.13 o
  -5   7  25     5842.33     5588.61   1108.83 o
  -4   7  25     4695.67     6234.38    853.69 o
  -3   7  25    18213.50    19741.33   2730.27 o
  -2   7  25    14544.24    15672.77   1337.00 o
  -1   7  25     1924.10     1978.73    379.74 o
  -9   8  25    11567.45    11288.59    939.35 o
  -8   8  25    16720.24    16591.95    910.62 o
  -7   8  25    15955.34    16754.87   1007.73 o
  -6   8  25    13431.02    13092.69    787.11 o
  -5   8  25     3215.62     4054.11    463.74 o
  -4   8  25      875.47     -172.87    673.83 o
 -15   0  26     4747.60     4206.30    783.20 o
 -14   0  26     6357.38     5774.65    873.43 o
 -13   0  26    10712.97    11238.87   1077.44 o
 -12   0  26    18185.02    17852.63   1306.22 o
 -11   0  26     8472.38     8598.96    863.13 o
 -10   0  26       55.82      114.27    394.79 o
  -8   0  26    15864.03    16886.32    900.12 o
  -7   0  26    40367.92    40224.00   1493.58 o
  -6   0  26    34780.79    33722.82   1330.83 o
  -5   0  26    11365.17    11626.06    753.52 o
  -4   0  26    18392.71    18190.36    932.56 o
  -3   0  26     3950.96     3450.08    648.82 o
  -2   0  26     1331.74     1445.01    499.98 o
  -1   0  26     5880.69     6266.30    831.50 o
   0   0  26     4996.81     5427.44    825.62 o
   1   0  26    11868.51    12372.47   1176.02 o
   2   0  26    13603.66    14865.99   1332.22 o
 -15   1  26     4876.89     4512.04    563.41 o
 -14   1  26      631.41      462.23    373.44 o
 -13   1  26      838.80      659.96    384.51 o
 -12   1  26     3851.36     3872.88    604.93 o
 -11   1  26    16379.66    16253.15    839.67 o
 -10   1  26    30927.47    30045.12   1671.09 o
  -9   1  26    23713.30    24294.69    891.55 o
  -8   1  26    18444.02    18858.62   1385.05 o
  -7   1  26    15056.56    15751.91    606.80 o
  -6   1  26     2009.89     3302.17    664.76 o
  -5   1  26      238.09      666.36    256.61 o
  -4   1  26     7176.05     6415.51    469.47 o
  -3   1  26    30084.27    29187.69   1014.80 o
  -2   1  26    25508.97    27740.80   1003.18 o
  -1   1  26     6511.45     6454.99    596.89 o
   0   1  26     1772.87     2733.61    441.45 o
   1   1  26       44.53      -28.80    333.37 o
   2   1  26     5405.66     6227.08    652.68 o
 -15   2  26     8087.45     9362.22   1188.89 o
 -14   2  26    19708.18    18776.98   1176.51 o
 -13   2  26    13734.26    14116.88    858.94 o
 -12   2  26     8452.68     9197.36    676.90 o
 -11   2  26    13655.95    13639.22   1165.47 o
 -10   2  26     2000.57     2488.40    344.89 o
  -9   2  26     2922.17     3371.59    477.60 o
  -8   2  26    10186.00    10714.65    831.99 o
  -7   2  26    13711.58    12670.01    804.86 o
  -6   2  26    19244.54    17684.79    736.86 o
  -5   2  26    14451.44    13928.84    669.52 o
  -4   2  26     8687.24     9563.06    552.92 o
  -3   2  26     1501.97     1844.61    329.74 o
  -2   2  26       55.72      382.19    279.50 o
  -1   2  26      606.58     1270.42    339.94 o
   0   2  26     2327.15     3257.71    475.75 o
   1   2  26    12890.48    13758.90   1059.54 o
   2   2  26     5825.28     6867.89    661.15 o
 -14   3  26      368.50      716.69    423.28 o
 -13   3  26     1616.47     2465.55    459.14 o
 -11   3  26     5690.84     5943.56    468.32 o
 -10   3  26    11066.39    11114.42   1087.11 o
  -9   3  26     4061.12     5805.01    476.78 o
  -8   3  26      362.47      257.80    405.45 o
  -7   3  26      427.02      307.70    379.60 o
  -6   3  26      131.86      452.43    348.32 o
  -5   3  26     2005.37     2551.18    346.79 o
  -4   3  26     8012.31     8002.87    514.46 o
  -3   3  26    15588.69    15169.33    716.52 o
  -2   3  26     7847.97     7943.24    646.28 o
  -1   3  26     5824.54     6713.26    522.59 o
   0   3  26     8380.78     8759.86    593.96 o
   1   3  26     1238.44     1147.84    434.80 o
 -14   4  26     6691.90     7949.06    720.16 o
 -12   4  26     1985.73     2138.95    695.41 o
 -11   4  26     1401.24      975.72    348.35 o
 -10   4  26      615.73      275.69    303.91 o
  -9   4  26      824.11     1134.21    324.69 o
  -8   4  26      798.88      626.21    440.88 o
  -7   4  26     3079.76     4017.52    539.71 o
  -6   4  26     8528.94     7456.35    689.17 o
  -5   4  26     2470.00     2692.04    450.71 o
  -4   4  26     2384.31     2641.69    609.42 o
  -3   4  26      397.32      662.42    298.15 o
  -2   4  26       37.43     -276.70    276.70 o
  -1   4  26      321.27      499.98    318.32 o
   0   4  26     2505.35     2653.26    388.35 o
   1   4  26     4079.22     3730.39    439.58 o
 -13   5  26      859.46     -146.88    623.07 o
 -12   5  26     8760.98     9085.04    738.31 o
 -11   5  26     9989.93     9570.19   1305.86 o
 -10   5  26     3075.89     3111.68    403.26 o
  -9   5  26     1796.48     2222.46    389.08 o
  -8   5  26     3927.45     4480.41    480.20 o
  -7   5  26     3188.64     3154.04    570.72 o
  -6   5  26       68.65      562.94    378.08 o
  -5   5  26      129.53     -295.92    786.75 o
  -4   5  26     1029.23     1204.51    455.11 o
  -3   5  26      840.48     1285.55    335.96 o
  -2   5  26      117.97      114.95    351.93 o
  -1   5  26      990.59     1125.02    354.06 o
   0   5  26      477.84     1247.39    335.93 o
 -12   6  26       16.16     -393.04    517.76 o
 -11   6  26      548.88      714.14    525.97 o
 -10   6  26      289.53      730.43    308.92 o
  -9   6  26      288.93      -78.95    327.06 o
  -8   6  26       12.66      130.79    314.55 o
  -7   6  26     2100.58     2005.50    385.62 o
  -6   6  26     2304.25     2156.06    521.23 o
  -5   6  26     1011.86     1333.82    466.95 o
  -4   6  26      617.34      150.04    362.48 o
  -3   6  26     1007.08      718.38    423.73 o
  -2   6  26      303.32      593.95    300.75 o
  -1   6  26      613.92      910.52    331.67 o
 -10   7  26      129.18      548.54    770.44 o
  -9   7  26      103.18      210.85    799.89 o
  -8   7  26      390.14      -60.50    473.57 o
  -7   7  26      211.72      225.75    398.89 o
  -6   7  26        0.83     -340.34    461.74 o
  -5   7  26        0.95     -156.80    426.48 o
  -4   7  26      162.55      432.48    430.22 o
  -3   7  26     1678.86     1748.64    721.16 o
 -14   1  27      337.97       16.30    355.51 o
 -13   1  27      399.62      808.37    379.41 o
 -12   1  27     2719.42     3488.75    461.10 o
 -11   1  27     4968.37     6142.96    766.77 o
 -10   1  27     2394.54     2161.24    455.35 o
  -9   1  27      178.52      428.93    295.25 o
  -8   1  27     4115.61     4653.92    507.24 o
  -7   1  27     3099.21     3426.19    413.64 o
  -6   1  27      238.63      762.31    289.37 o
  -5   1  27      103.16      350.10    264.44 o
  -4   1  27      787.74      873.40    330.14 o
  -3   1  27     1177.56     1507.29    668.82 o
  -2   1  27      593.39     1955.40    539.58 o
  -1   1  27      335.74      662.65    350.28 o
   0   1  27       29.80      184.72    709.76 o
   1   1  27       36.70      489.71    376.42 o
 -14   2  27      262.78      570.74    400.13 o
 -13   2  27     3810.27     4765.34    878.09 o
 -12   2  27     6498.54     6729.98    889.13 o
 -11   2  27     3019.73     2824.31    636.07 o
 -10   2  27      455.27      203.03    600.76 o
  -9   2  27     1454.93     1199.56    413.27 o
  -8   2  27       24.01     -164.07    586.91 o
  -7   2  27     7759.45     8724.16    703.38 o
  -6   2  27     4328.05     4460.51    455.71 o
  -5   2  27      667.08     1256.10    430.96 o
  -4   2  27      154.65      127.91    282.65 o
  -3   2  27      152.70      147.04    332.83 o
  -2   2  27       98.26      -61.37    291.10 o
  -1   2  27      797.69      410.56    311.48 o
   0   2  27      995.13     1365.13    448.26 o
   1   2  27     1458.35     1223.40    425.70 o
 -14   3  27     3895.74     4328.78    570.45 o
 -13   3  27      466.29     1143.90    594.88 o
 -11   3  27     2627.01     2872.61    778.05 o
 -10   3  27     3475.43     4034.18    426.80 o
  -9   3  27     2203.87     2807.39    810.66 o
  -8   3  27     2873.22     2994.77    501.13 o
  -7   3  27     2613.56     2142.59    451.67 o
  -6   3  27      406.10      788.61    380.64 o
  -5   3  27       63.32      437.79    279.20 o
  -4   3  27       74.02      540.27    294.73 o
  -3   3  27     2478.47     3127.93    399.90 o
  -2   3  27     4738.91     4960.68    452.05 o
  -1   3  27     6431.45     7797.15    640.14 o
   0   3  27     7715.76     7489.57    583.10 o
 -12   4  27     7201.60     6518.62   1051.70 o
 -11   4  27    16911.55    17384.64    855.99 o
 -10   4  27     9636.14     9554.39    601.72 o
  -9   4  27      366.73      381.52    561.67 o
  -8   4  27      832.50      596.92    419.63 o
  -7   4  27    10539.48    11437.27   1367.89 o
  -6   4  27    16358.95    17093.08   1590.79 o
  -5   4  27    15771.04    16473.18    984.94 o
  -4   4  27    11047.78    11593.06    749.87 o
  -3   4  27     4063.76     4242.22    429.76 o
  -2   4  27      578.78      736.86    337.32 o
  -1   4  27     2072.91     1696.78    610.23 o
   0   4  27      141.05     1057.01    486.45 o
 -12   5  27      198.43     -171.31    365.68 o
 -11   5  27      306.79      877.11    420.96 o
 -10   5  27     5970.06     5229.79    484.63 o
  -9   5  27     4376.91     4132.80    444.75 o
  -8   5  27     6626.46     7111.93    837.89 o
  -7   5  27     6936.71     6770.34    681.79 o
  -6   5  27     2670.22     2465.69    500.44 o
  -5   5  27      542.33      305.67    363.76 o
  -4   5  27     1982.92     2178.09    461.56 o
  -3   5  27    13290.95    12912.61    934.28 o
  -2   5  27    17732.27    18338.14    844.85 o
  -1   5  27    14048.96    14064.32    744.05 o
 -11   6  27    18628.65    16230.73   1957.38 o
 -10   6  27     6850.41     6808.80    561.56 o
  -9   6  27     1329.50     1850.50    379.40 o
  -8   6  27       36.08      744.19    345.46 o
  -7   6  27     7933.40     8297.36    626.60 o
  -6   6  27    11671.49    11284.35    873.00 o
  -5   6  27     7679.34     8219.78    953.49 o
  -4   6  27    10384.49     9882.88    843.49 o
  -3   6  27     6366.56     7990.63   1610.53 o
  -2   6  27      187.31      728.47    899.06 o
  -9   7  27    11131.31    10919.21    715.16 o
  -8   7  27    16697.60    16082.06    858.59 o
  -7   7  27    21124.30    20809.24   1362.74 o
  -6   7  27     5077.63     5304.02   1086.78 o
  -5   7  27     1313.91     1559.86    472.57 o
  -4   7  27      132.09      211.04    435.58 o
 -14   0  28       47.93     1252.52    615.96 o
 -13   0  28     1373.48     1985.45    588.74 o
 -12   0  28    13093.11    12831.26   1092.89 o
 -10   0  28    14011.91    15483.43   1407.25 o
  -9   0  28    13320.58    12419.06   1278.27 o
  -8   0  28     8193.76     7068.68    624.59 o
  -7   0  28      947.31     1380.22    666.48 o
  -6   0  28      258.71      -18.97    345.18 o
  -5   0  28      923.75      486.25    540.68 o
  -4   0  28     7747.15     7624.26    870.00 o
  -3   0  28    14016.67    13696.35   1173.57 o
  -2   0  28     4314.54     3386.33    724.35 o
  -1   0  28      473.82      484.04    510.03 o
   0   0  28      157.88      391.84    518.86 o
 -14   1  28     9033.60    10474.29    770.92 o
 -13   1  28    10267.91     9453.59    709.54 o
 -12   1  28    11605.44    10994.65   1036.50 o
 -11   1  28      780.62     1233.89    492.62 o
 -10   1  28     1985.53     2966.53    778.05 o
  -9   1  28     4485.31     4711.73    457.27 o
  -8   1  28    14841.04    14916.79    942.55 o
  -7   1  28    24322.47    25050.64    916.98 o
  -6   1  28    14759.02    15888.81    722.32 o
  -5   1  28     4749.93     5361.71    449.62 o
  -4   1  28      127.32      355.66    286.23 o
  -3   1  28     7545.69     7826.22   1183.99 o
  -2   1  28    12406.37    12431.10   1375.50 o
  -1   1  28     8191.85     9011.52    733.53 o
   0   1  28     9445.05     9584.95    765.37 o
 -14   2  28     1855.23     2168.65    493.09 o
 -13   2  28     2010.49     2657.81    692.47 o
 -12   2  28     7565.24     8874.09    962.93 o
 -11   2  28    19798.89    20918.38   1268.46 o
 -10   2  28    12139.00    12141.00   1341.29 o
  -9   2  28     3026.24     3120.74    498.36 o
  -8   2  28      441.84      271.12    360.72 o
  -7   2  28      400.60      518.64    352.91 o
  -6   2  28     2511.37     3007.48    509.93 o
  -5   2  28     4888.96     6152.75    476.60 o
  -4   2  28    17909.42    18570.89    814.15 o
  -3   2  28    11213.36    11613.67    683.23 o
  -2   2  28     3380.19     4304.98    441.29 o
  -1   2  28     4863.74     6485.34    975.07 o
   0   2  28      575.19      562.11    426.54 o
 -13   3  28     3760.67     5078.02    909.72 o
 -12   3  28     3697.56     4900.00    919.53 o
 -11   3  28     1827.61     1495.03    724.59 o
 -10   3  28      961.34      876.09    321.53 o
  -9   3  28     2954.95     3355.96    507.36 o
  -8   3  28     5457.92     5439.27    599.97 o
  -7   3  28     6425.13     7397.08    678.90 o
  -6   3  28     3007.81     3818.19    500.62 o
  -5   3  28     2162.94     2251.56    727.41 o
  -4   3  28      303.72      476.10    307.48 o
  -3   3  28     5462.28     6300.17    669.00 o
  -2   3  28     2431.08     2060.17    366.80 o
  -1   3  28     2873.62     2567.06    725.97 o
 -13   4  28     2111.61     2375.58    811.64 o
 -12   4  28     4459.47     3765.66    991.62 o
 -11   4  28     6980.84     7019.13    541.07 o
 -10   4  28     4167.70     5101.90    478.92 o
  -9   4  28     1238.29     1495.08    372.97 o
  -8   4  28      306.46     1113.24    452.50 o
  -7   4  28     3469.15     4353.84    661.08 o
  -6   4  28     3997.30     4726.02    586.36 o
  -5   4  28     1503.98     1277.42    425.67 o
  -4   4  28     1937.56     1731.80    509.42 o
  -3   4  28      701.71      841.67    447.08 o
  -2   4  28      749.08     1332.80    421.07 o
  -1   4  28      234.18      308.51    362.11 o
 -12   5  28       94.61     -378.77    378.77 o
 -11   5  28      904.93      937.88    429.84 o
 -10   5  28      411.51      908.00    338.99 o
  -9   5  28       75.64      338.05    345.53 o
  -8   5  28     1989.48     1737.05    380.09 o
  -7   5  28     4775.05     5408.13    628.56 o
  -6   5  28      134.50     1215.81    417.69 o
  -5   5  28       34.59      154.64    716.50 o
  -4   5  28      551.66     1662.05    961.46 o
  -3   5  28       17.42      255.10    512.61 o
  -2   5  28     1682.76     2405.38    652.66 o
 -10   6  28      569.60      537.23    522.43 o
  -9   6  28     1902.47     2011.30    392.00 o
  -8   6  28     2671.71     2999.87    542.36 o
  -7   6  28        9.31      -46.83    590.71 o
  -6   6  28      281.60      399.67    446.70 o
  -5   6  28      911.74     1320.33    469.98 o
  -4   6  28     2773.73     2015.08    536.84 o
 -13   1  29      710.67      720.42    546.32 o
 -12   1  29     1183.49     1634.80    553.68 o
 -11   1  29       19.74     -562.51    562.51 o
 -10   1  29      234.67      493.03    417.59 o
  -9   1  29      213.58      608.85    557.60 o
  -8   1  29     1082.91     1153.47    419.67 o
  -7   1  29     3851.87     4360.22    544.79 o
  -6   1  29     1048.14      926.99    544.47 o
  -5   1  29       89.02     -184.64    291.74 o
  -4   1  29      145.16      403.26    487.35 o
  -3   1  29      126.34     -353.71    353.71 o
  -2   1  29     3653.32     3546.31    529.99 o
  -1   1  29     3966.36     4348.12    579.27 o
 -13   2  29      821.08     1438.64    547.06 o
 -12   2  29     4900.27     4240.31    593.12 o
 -11   2  29     6902.59     6837.90   1022.64 o
 -10   2  29     5148.58     4806.33    965.38 o
  -9   2  29     4297.77     4998.79    659.37 o
  -8   2  29     1894.78     1206.83    443.71 o
  -7   2  29      436.43     1417.68    430.74 o
  -6   2  29     1656.03     2731.72    482.89 o
  -5   2  29       50.34      258.13    330.26 o
  -4   2  29      213.77      625.14    461.13 o
  -3   2  29     1145.07     1384.39    355.37 o
  -2   2  29     1435.52     2777.85   1153.95 o
  -1   2  29      511.25     1147.20    428.47 o
 -13   3  29     2068.18     2217.27    570.60 o
 -12   3  29     3603.99     4694.27    930.32 o
 -11   3  29     4425.35     5006.42    944.79 o
 -10   3  29     2852.74     2930.05    422.37 o
  -9   3  29      290.91      252.81    376.64 o
  -8   3  29     3523.76     4607.28    563.37 o
  -7   3  29    13683.87    13451.52    885.02 o
  -6   3  29     9303.97     9774.07    973.84 o
  -5   3  29     5965.38     5798.18    614.96 o
  -4   3  29     1136.39     1229.81    330.77 o
  -3   3  29      245.36      396.66    301.54 o
  -2   3  29     2711.60     3044.24    433.42 o
 -12   4  29     2767.41     2302.51    832.73 o
 -11   4  29    11483.52    12214.75    738.10 o
 -10   4  29    10468.06    10272.60    762.52 o
  -9   4  29     6093.50     7321.36    935.36 o
  -8   4  29      834.50      588.21    436.75 o
  -7   4  29     1028.29     1614.29    440.34 o
  -6   4  29      345.65      464.48    384.72 o
  -5   4  29      599.12      610.54    411.46 o
  -4   4  29     6009.65     6151.07    657.62 o
  -3   4  29     8183.25     8279.84    596.44 o
  -2   4  29     7104.41     8036.19    593.21 o
 -11   5  29     4121.85     3657.56    436.11 o
 -10   5  29     1812.02     2211.37    420.08 o
  -9   5  29      107.31      602.11    339.52 o
  -8   5  29     5240.69     6652.74   1123.79 o
  -7   5  29    15484.89    13415.70    953.86 o
  -6   5  29    16118.68    14773.70   1338.47 o
  -5   5  29    17326.09    18022.59   1108.05 o
  -4   5  29     6887.96     6636.04    710.69 o
  -8   6  29     7753.43     8020.91    921.65 o
  -7   6  29      884.03      576.28    407.81 o
  -6   6  29        3.63      260.27    404.97 o
 -11   0  30     3919.52     3761.74    861.17 o
 -10   0  30     2866.43     2901.06    749.85 o
  -9   0  30     5431.57     6439.66   1002.41 o
  -8   0  30    11920.55    12184.15   1271.40 o
  -7   0  30     8714.78     8032.29    887.16 o
  -6   0  30     1286.31     2638.93    630.92 o
  -5   0  30       67.41     -449.71    481.83 o
  -4   0  30     2476.22     2960.64    699.33 o
  -3   0  30    12800.45    13775.55   1218.68 o
  -2   0  30    13496.36    13762.80   1265.03 o
 -13   1  30     5878.83     5740.57    842.05 o
 -11   1  30     4038.12     3342.68    864.36 o
 -10   1  30     1504.64       71.36    610.32 o
  -9   1  30     2266.74     1668.89    723.36 o
  -8   1  30      117.95       53.47    369.35 o
  -7   1  30     6111.10     6640.64    739.30 o
  -6   1  30    10621.95     9831.90    605.24 o
  -5   1  30    12396.01    12190.75    913.16 o
  -4   1  30    10579.82    11851.49    805.14 o
  -3   1  30     1776.46     1652.60    468.36 o
  -2   1  30      357.26      246.80    417.95 o
 -12   2  30       73.45      211.09    381.06 o
 -11   2  30     3615.59     4082.72    881.52 o
 -10   2  30     6065.40     5398.99   1022.76 o
  -9   2  30     7332.97     7415.94    693.07 o
  -8   2  30     8239.68     9222.02    779.03 o
  -7   2  30     2297.82     2450.30    725.69 o
  -6   2  30     1580.33     2207.26    487.56 o
  -5   2  30       39.85       15.47    341.97 o
  -4   2  30     6722.25     8304.07    593.07 o
  -3   2  30     8038.42     8695.14    729.55 o
  -2   2  30    11063.02    10463.13    798.26 o
 -12   3  30     6346.23     8143.12   1248.36 o
 -11   3  30     7329.37     6542.16   1071.56 o
 -10   3  30     2755.54     2905.68    490.62 o
  -9   3  30      268.80     1102.44    724.96 o
  -8   3  30     2345.54     2210.26    499.06 o
  -7   3  30     5848.14     5591.35    636.46 o
  -6   3  30    10262.01    10211.26    807.85 o
  -5   3  30    17786.56    19006.11   1096.04 o
  -4   3  30     5725.37     6457.45    539.48 o
  -3   3  30      432.43        7.51    361.83 o
 -11   4  30     1387.13     1400.29    437.96 o
 -10   4  30     2655.37     4194.85    592.57 o
  -9   4  30     4089.50     4128.57    883.98 o
  -8   4  30     3907.15     4563.08    687.20 o
  -7   4  30      323.68      416.45    409.87 o
  -6   4  30       54.97      130.99    470.92 o
  -5   4  30       71.60      628.45    435.28 o
  -4   4  30     1594.34     1522.02    800.48 o
  -9   5  30       66.40      904.82    397.50 o
  -8   5  30     2701.59     2607.54    550.38 o
  -7   5  30     5478.62     5783.02    696.09 o
  -6   5  30     1401.98      540.12    907.27 o
 -12   1  31      404.68      812.62    665.00 o
 -11   1  31      325.55      511.50    604.44 o
 -10   1  31      924.76     2756.14    823.65 o
  -9   1  31      831.73     1584.78    715.27 o
  -8   1  31      109.12      506.50    419.40 o
  -7   1  31     4098.59     5715.32    626.70 o
  -6   1  31      691.59     1098.32    416.61 o
  -5   1  31      590.42      593.23    404.20 o
  -4   1  31     1978.50     2946.01    642.69 o
  -3   1  31      592.70      922.20    463.37 o
 -11   2  31       40.78     -429.36    570.60 o
 -10   2  31       25.23      596.84    629.45 o
  -9   2  31     1072.92     2168.65    492.53 o
  -8   2  31     4908.82     4508.18    585.94 o
  -7   2  31     2847.53     3711.72    720.18 o
  -6   2  31     1402.80     2509.16    703.63 o
  -5   2  31     3060.88     4094.66    469.96 o
  -4   2  31      159.76      773.90    406.53 o
 -11   3  31     9136.95    11380.36   1394.74 o
 -10   3  31     9983.65    11279.56    725.40 o
  -9   3  31     4353.81     4018.55    596.96 o
  -8   3  31      102.75      896.16    471.88 o
  -7   3  31     2920.19     3151.43    524.13 o
  -6   3  31     2598.27     1409.81   1048.14 o
  -5   3  31     5679.46     4790.32    607.19 o
  -9   4  31     4827.97     5160.65   1051.70 o
  -8   4  31     4916.57     4517.08    812.74 o
  -7   4  31     5300.14     5692.26   1834.53 o
  -6   4  31     8011.58     7076.31    869.51 o
 -11   0  32      740.78     2008.75    687.32 o
 -10   0  32      161.15      373.45    614.00 o
  -7   0  32    13766.47    16628.80   1314.32 o
  -6   0  32    13753.01    13288.81   1202.01 o
  -5   0  32    12776.88    14515.10   1301.07 o
 -11   1  32     5716.13     5269.28    964.16 o
 -10   1  32     6294.78     5888.68   1014.92 o
  -9   1  32    10247.02    12289.59   1338.35 o
  -8   1  32     1933.32     2538.55    508.32 o
  -7   1  32       69.95      402.63    546.57 o
  -6   1  32      413.22     1369.73    459.03 o
  -5   1  32     6098.11     6490.52    891.45 o
 -10   2  32        0.49      199.60    631.17 o
  -9   2  32     1206.69     3277.97    538.79 o
  -8   2  32     5455.33     7407.59   1083.21 o
  -7   2  32     8901.99     9788.88    801.99 o
  -6   2  32    17621.74    18896.26   1241.24 o
  -8   3  32     2701.75     2917.70    561.49 o
 
